# Supplementary material for: Proteasomal degradation of NOD2 by NLRP12 in monocytes promotes bacterial tolerance and colonization by enteropathogens
Source: Nat Commun. 2018 Dec 17;9:5338. doi: 10.1038/s41467-018-07750-5 (PMC6297353; doi:10.1038/s41467-018-07750-5)
Supplement: Supplementary file 3 — Supplementary Data 1 [file 41467_2018_7750_MOESM3_ESM.xls]

## Sheet: table of contents
Supplementary Data 1
Gene expression profiles of total tissue derived from non-treated and C. rodentium-infected Nalp12 -/- mice (Mut) and wildtype controls (WT)
Statistical significance of annotated genes has been assessed considering gene regulations with p < 0.01
Overview
Sheet No.	Sheet description
1	table of contents
2	comparison non-treated mice (d0)
3	comparison C. rodentium-infected mice (d7)
4	comparison WT d0 vs d7
5	comparison Mut d0 vs d7
6	comparison WT d0vsd7 and Mut d0vsd7 - intersection WT and Mut
7	comparison WT d0vsd7 and Mut d0vsd7 - specific gene regulation WT
8	comparison WT d0vsd7 and Mut d0vsd7 - specific gene regulation Mut

## Sheet: comparison Mut vs WT d0
Symbol	Log Ratio	p-value	Entrez Gene Name
IGHM	2,737	2,83E-23	immunoglobulin heavy constant mu
IFI44	2,178	2,56E-14	interferon-induced protein 44
Anp32a	1,998	1,01E-12	acidic (leucine-rich) nuclear phosphoprotein 32 family, member A
OAS2	1,995	1,11E-17	2'-5'-oligoadenylate synthetase 2, 69/71kDa
IFIT2	1,798	4,95E-14	interferon-induced protein with tetratricopeptide repeats 2
Apol9a/Apol9b	1,680	2,53E-09	apolipoprotein L 9b
Oasl2	1,549	5,76E-16	2'-5' oligoadenylate synthetase-like 2
Ifi27l2a/Ifi27l2b	1,512	4,61E-15	interferon, alpha-inducible protein 27 like 2A
SLFN12L	1,438	4,04E-12	schlafen family member 12-like
ADIPOQ	1,432	7,83E-13	adiponectin, C1Q and collagen domain containing
CLEC3B	1,428	7,95E-12	C-type lectin domain family 3, member B
Mx1/Mx2	1,385	2,45E-13	myxovirus (influenza virus) resistance 1
USP18	1,355	8,93E-15	ubiquitin specific peptidase 18
Trim30a/Trim30d	1,326	4,28E-11	tripartite motif-containing 30A
SLC16A6	1,322	1,80E-08	solute carrier family 16, member 6
PLCD3	1,277	6,29E-10	phospholipase C, delta 3
Iigp1	1,252	8,43E-14	interferon inducible GTPase 1
Cd59a	1,240	7,46E-14	CD59a antigen
ISG15	1,232	7,17E-15	ISG15 ubiquitin-like modifier
PHF11	1,222	7,66E-12	PHD finger protein 11
DMP1	1,217	3,01E-06	dentin matrix acidic phosphoprotein 1
FABP4	1,185	4,79E-17	fatty acid binding protein 4, adipocyte
RTP4	1,164	8,32E-13	receptor (chemosensory) transporter protein 4
CLDN4	1,137	7,33E-08	claudin 4
Cxcl9	1,128	4,59E-15	chemokine (C-X-C motif) ligand 9
Rhox5	1,098	2,97E-11	reproductive homeobox 5
RMRP	1,098	3,45E-11	RNA component of mitochondrial RNA processing endoribonuclease
Gm3579	1,093	7,00E-16	predicted gene 3579
TAOK1	1,070	1,41E-12	TAO kinase 1
Bst2	1,067	7,73E-16	bone marrow stromal cell antigen 2
CA3	1,037	2,40E-03	carbonic anhydrase III, muscle specific
WDFY1	1,036	1,72E-14	WD repeat and FYVE domain containing 1
CAMK2B	1,030	3,47E-12	calcium/calmodulin-dependent protein kinase II beta
XAF1	1,018	1,50E-12	XIAP associated factor 1
IFIT1B	1,007	9,32E-13	interferon-induced protein with tetratricopeptide repeats 1B
APOB	-1,002	3,56E-11	apolipoprotein B
HSPA1A/HSPA1B	-1,005	1,71E-11	heat shock 70kDa protein 1A
IL21R	-1,006	4,00E-07	interleukin 21 receptor
TOR1AIP1	-1,007	1,04E-07	torsin A interacting protein 1
STAP1	-1,007	3,58E-11	signal transducing adaptor family member 1
WDFY4	-1,014	4,42E-15	WDFY family member 4
NHLRC2	-1,015	1,84E-06	NHL repeat containing 2
HVCN1	-1,019	3,69E-14	hydrogen voltage-gated channel 1
CDHR5	-1,020	1,52E-14	cadherin-related family member 5
HLA-DOA	-1,023	2,70E-13	major histocompatibility complex, class II, DO alpha
CCL20	-1,026	1,05E-09	chemokine (C-C motif) ligand 20
GRAP	-1,030	8,31E-11	GRB2-related adaptor protein
GIMAP6	-1,035	2,79E-13	GTPase, IMAP family member 6
LILRB3	-1,045	3,45E-11	leukocyte immunoglobulin-like receptor, subfamily B (with TM and ITIM domains), member 3
ARHGAP25	-1,045	2,80E-12	Rho GTPase activating protein 25
IL2RG	-1,047	2,09E-07	interleukin 2 receptor, gamma
CYBA	-1,049	2,17E-15	cytochrome b-245, alpha polypeptide
CLU	-1,053	2,19E-13	clusterin
FCRLA	-1,060	4,08E-14	Fc receptor-like A
PRKRIR	-1,070	1,06E-07	protein-kinase, interferon-inducible double stranded RNA dependent inhibitor, repressor of (P58 repressor)
CXCR5	-1,077	8,44E-15	chemokine (C-X-C motif) receptor 5
MS4A1	-1,077	4,44E-16	membrane-spanning 4-domains, subfamily A, member 1
HLA-DMB	-1,080	2,69E-07	major histocompatibility complex, class II, DM beta
SEC61A1	-1,080	1,17E-08	Sec61 alpha 1 subunit (S. cerevisiae)
CD79B	-1,087	6,42E-15	CD79b molecule, immunoglobulin-associated beta
CORO1A	-1,107	1,12E-13	coronin, actin binding protein, 1A
TNFRSF13C	-1,109	5,08E-15	tumor necrosis factor receptor superfamily, member 13C
CSK	-1,112	1,59E-08	c-src tyrosine kinase
CD37	-1,112	6,19E-12	CD37 molecule
PABPC1	-1,126	4,12E-08	poly(A) binding protein, cytoplasmic 1
SIPA1	-1,143	3,84E-11	signal-induced proliferation-associated 1
ARHGAP4	-1,148	5,23E-13	Rho GTPase activating protein 4
Igk	-1,150	8,99E-11	immunoglobulin kappa chain complex
CD83	-1,156	1,11E-14	CD83 molecule
IGHA1	-1,158	9,42E-11	immunoglobulin heavy constant alpha 1
TTC3	-1,172	2,35E-10	tetratricopeptide repeat domain 3
HLA-DQB1	-1,187	8,16E-13	major histocompatibility complex, class II, DQ beta 1
TBC1D10C	-1,188	7,69E-13	TBC1 domain family, member 10C
IRF5	-1,191	5,86E-12	interferon regulatory factor 5
E130114P18Rik	-1,197	9,20E-09	RIKEN cDNA E130114P18 gene
CNR2	-1,208	4,43E-09	cannabinoid receptor 2 (macrophage)
Hspa1b	-1,210	7,93E-11	heat shock protein 1B
SPPL2A	-1,225	2,65E-11	signal peptide peptidase like 2A
CXCL13	-1,234	1,93E-14	chemokine (C-X-C motif) ligand 13
CHMP4B	-1,248	2,47E-11	charged multivesicular body protein 4B
CHST3	-1,257	3,92E-17	carbohydrate (chondroitin 6) sulfotransferase 3
TBC1D20	-1,267	6,77E-13	TBC1 domain family, member 20
FCER2	-1,268	1,08E-10	Fc fragment of IgE, low affinity II, receptor for (CD23)
TNKS2	-1,292	1,16E-12	tankyrase, TRF1-interacting ankyrin-related ADP-ribose polymerase 2
FARSA	-1,302	5,71E-10	phenylalanyl-tRNA synthetase, alpha subunit
Ces2c	-1,302	3,86E-13	carboxylesterase 2C
Ces2b	-1,337	2,48E-10	carboxyesterase 2B
TXNIP	-1,360	2,70E-16	thioredoxin interacting protein
ARFGEF1	-1,366	1,35E-15	ADP-ribosylation factor guanine nucleotide-exchange factor 1 (brefeldin A-inhibited)
CCR6	-1,382	1,85E-11	chemokine (C-C motif) receptor 6
SPIB	-1,411	9,61E-15	Spi-B transcription factor (Spi-1/PU.1 related)
FAIM3	-1,414	2,15E-18	Fas apoptotic inhibitory molecule 3
B3GALT5	-1,422	2,19E-15	UDP-Gal:betaGlcNAc beta 1,3-galactosyltransferase, polypeptide 5
IGHG1	-1,423	3,81E-14	immunoglobulin heavy constant gamma 1 (G1m marker)
TRPV6	-1,424	3,72E-05	transient receptor potential cation channel, subfamily V, member 6
Erdr1	-1,434	1,56E-14	erythroid differentiation regulator 1
CD22	-1,467	5,21E-12	CD22 molecule
9130221J18Rik	-1,523	2,26E-11	RIKEN cDNA 9130221J18 gene
Mcpt4	-1,554	8,95E-16	mast cell protease 4
Mcpt1	-1,617	5,75E-14	mast cell protease 1
Igha	-2,070	2,14E-13	immunoglobulin heavy constant alpha
REG3G	-2,073	2,90E-06	regenerating islet-derived 3 gamma
2010309G21Rik	-2,214	1,04E-19	RIKEN cDNA 2010309G21 gene
Iglv1	-2,349	3,03E-20	immunoglobulin lambda variable 1
DIRC2	-2,431	2,03E-13	disrupted in renal carcinoma 2
REG3A	-3,504	3,51E-09	regenerating islet-derived 3 alpha

## Sheet: comparison WT d0 vs d7
Symbol	Log Ratio	p-value	Entrez Gene Name
AQP4	4,436	2,74E-19	aquaporin 4
SPINK1	4,335	1,01E-17	serine peptidase inhibitor, Kazal type 1
PLET1	4,318	1,16E-18	placenta expressed transcript 1
Sval1	4,260	2,17E-14	seminal vesicle antigen-like 1
MFSD2A	4,103	1,04E-19	major facilitator superfamily domain containing 2A
Iigp1	4,101	1,26E-21	interferon inducible GTPase 1
BCL2L15	4,100	6,48E-17	BCL2-like 15
GNA14	3,801	2,82E-16	guanine nucleotide binding protein (G protein), alpha 14
S100A9	3,745	4,40E-15	S100 calcium binding protein A9
Stfa1 (includes others)	3,730	1,48E-16	stefin A1
CSTA	3,597	1,64E-17	cystatin A (stefin A)
REG3A	3,355	1,97E-08	regenerating islet-derived 3 alpha
TRIM15	3,343	6,09E-21	tripartite motif containing 15
SLC5A9	3,326	2,79E-16	solute carrier family 5 (sodium/sugar cotransporter), member 9
IDO1	3,299	5,72E-18	indoleamine 2,3-dioxygenase 1
PLA2G5	3,275	1,39E-19	phospholipase A2, group V
CXCL6	3,226	2,66E-10	chemokine (C-X-C motif) ligand 6
IGHM	3,219	2,38E-19	immunoglobulin heavy constant mu
MYL7	3,163	7,45E-15	myosin, light chain 7, regulatory
SLPI	3,015	8,11E-22	secretory leukocyte peptidase inhibitor
AK4	3,009	4,91E-13	adenylate kinase 4
Cxcl9	2,984	2,28E-21	chemokine (C-X-C motif) ligand 9
B3GALT5	2,943	6,16E-20	UDP-Gal:betaGlcNAc beta 1,3-galactosyltransferase, polypeptide 5
SLC28A3	2,911	3,34E-14	solute carrier family 28 (concentrative nucleoside transporter), member 3
SLC16A3	2,896	1,67E-21	solute carrier family 16 (monocarboxylate transporter), member 3
REG3G	2,875	1,05E-07	regenerating islet-derived 3 gamma
AKR1C3	2,794	3,54E-12	aldo-keto reductase family 1, member C3
Tgtp1/Tgtp2	2,759	2,65E-20	T cell specific GTPase 1
PPP1R42	2,666	3,08E-07	protein phosphatase 1, regulatory subunit 42
ANXA8/ANXA8L1	2,635	3,15E-16	annexin A8-like 1
Ly6a (includes others)	2,622	2,21E-18	lymphocyte antigen 6 complex, locus A
TIFA	2,619	2,51E-20	TRAF-interacting protein with forkhead-associated domain
MMP3	2,452	5,67E-17	matrix metallopeptidase 3 (stromelysin 1, progelatinase)
PCSK9	2,451	1,61E-13	proprotein convertase subtilisin/kexin type 9
GDA	2,448	3,78E-10	guanine deaminase
GPR110	2,434	1,60E-07	G protein-coupled receptor 110
LGI2	2,401	4,98E-16	leucine-rich repeat LGI family, member 2
Igtp	2,393	1,01E-19	interferon gamma induced GTPase
CXCL10	2,391	1,46E-16	chemokine (C-X-C motif) ligand 10
PRSS27	2,366	1,40E-14	protease, serine 27
THPO	2,346	1,45E-14	thrombopoietin
HP	2,342	6,48E-17	haptoglobin
Sprr2h	2,335	3,73E-11	small proline-rich protein 2H
GBP6	2,299	3,16E-14	guanylate binding protein family, member 6
CD38	2,297	1,92E-20	CD38 molecule
Wfdc18	2,287	2,61E-08	WAP four-disulfide core domain 18
GBP2	2,281	1,85E-17	guanylate binding protein 2, interferon-inducible
IGHG1	2,276	7,25E-17	immunoglobulin heavy constant gamma 1 (G1m marker)
LRG1	2,246	3,48E-15	leucine-rich alpha-2-glycoprotein 1
FUT2	2,235	2,54E-19	fucosyltransferase 2 (secretor status included)
SOCS1	2,195	1,72E-19	suppressor of cytokine signaling 1
TIMP1	2,193	4,42E-16	TIMP metallopeptidase inhibitor 1
IFNG	2,153	6,07E-11	interferon, gamma
Gm11545	2,138	1,20E-16	predicted gene 11545
SLC1A1	2,135	3,77E-12	solute carrier family 1 (neuronal/epithelial high affinity glutamate transporter, system Xag), member 1
Gm6744	2,115	3,11E-03	predicted gene 6744
ERO1L	2,109	1,95E-17	ERO1-like (S. cerevisiae)
GZMA	2,104	1,61E-11	granzyme A (granzyme 1, cytotoxic T-lymphocyte-associated serine esterase 3)
CXCL2	2,101	7,56E-07	chemokine (C-X-C motif) ligand 2
Art2a-ps	2,096	9,48E-08	ADP-ribosyltransferase 2a, pseudogene
CEBPD	2,091	3,98E-20	CCAAT/enhancer binding protein (C/EBP), delta
CHI3L1	2,075	1,50E-13	chitinase 3-like 1 (cartilage glycoprotein-39)
DUOX2	2,058	2,97E-08	dual oxidase 2
CD177	2,018	1,18E-11	CD177 molecule
EGLN3	2,003	2,15E-16	egl-9 family hypoxia-inducible factor 3
PTK6	1,999	3,08E-11	protein tyrosine kinase 6
CCDC93	1,998	4,82E-17	coiled-coil domain containing 93
EPGN	1,998	4,18E-07	epithelial mitogen
Ighg	1,990	8,10E-16	Immunoglobulin heavy chain (gamma polypeptide)
SCN3B	1,976	3,83E-13	sodium channel, voltage-gated, type III, beta subunit
LTF	1,963	1,56E-05	lactotransferrin
TAT	1,944	3,50E-15	tyrosine aminotransferase
DUOXA2	1,933	7,04E-18	dual oxidase maturation factor 2
C2CD4B	1,881	4,68E-20	C2 calcium-dependent domain containing 4B
TNIP3	1,875	6,23E-03	TNFAIP3 interacting protein 3
Speer4a (includes others)	1,869	5,73E-03	spermatogenesis associated glutamate (E)-rich protein 4a
Pla2g2a	1,865	3,09E-05	phospholipase A2, group IIA (platelets, synovial fluid)
SERPINA3	1,864	1,95E-14	serpin peptidase inhibitor, clade A (alpha-1 antiproteinase, antitrypsin), member 3
GBP5	1,847	4,65E-12	guanylate binding protein 5
FKBP11	1,832	2,17E-16	FK506 binding protein 11, 19 kDa
IRG1	1,827	3,83E-13	immunoresponsive 1 homolog (mouse)
ZBP1	1,819	6,09E-20	Z-DNA binding protein 1
ANXA1	1,817	2,47E-18	annexin A1
PSAT1	1,805	5,53E-15	phosphoserine aminotransferase 1
IGFBP5	1,803	1,61E-11	insulin-like growth factor binding protein 5
GCH1	1,794	6,18E-15	GTP cyclohydrolase 1
NRAP	1,786	5,94E-16	nebulin-related anchoring protein
Apol10a (includes others)	1,774	2,29E-11	apolipoprotein L 11a
Gzmb	1,768	8,84E-13	granzyme B
ANXA3	1,767	1,08E-16	annexin A3
ADM	1,759	1,37E-10	adrenomedullin
STOM	1,750	2,70E-15	stomatin
ST3GAL4	1,750	8,40E-07	ST3 beta-galactoside alpha-2,3-sialyltransferase 4
BC025446	1,733	1,01E-14	cDNA sequence BC025446
BHLHA15	1,701	1,00E-13	basic helix-loop-helix family, member a15
LGALS2	1,688	1,35E-15	lectin, galactoside-binding, soluble, 2
CD14	1,687	2,77E-16	CD14 molecule
STC2	1,684	1,08E-14	stanniocalcin 2
ASNS	1,679	9,68E-19	asparagine synthetase (glutamine-hydrolyzing)
EAF2	1,674	9,64E-16	ELL associated factor 2
TNFAIP3	1,666	2,78E-16	tumor necrosis factor, alpha-induced protein 3
TLR4	1,665	7,78E-12	toll-like receptor 4
ATP1B2	1,665	5,43E-14	ATPase, Na+/K+ transporting, beta 2 polypeptide
STXBP5L	1,663	8,51E-03	syntaxin binding protein 5-like
IRGM	1,661	1,71E-16	immunity-related GTPase family, M
LRRC4	1,649	8,58E-13	leucine rich repeat containing 4
GRPR	1,643	3,18E-09	gastrin-releasing peptide receptor
FZD3	1,643	4,84E-09	frizzled class receptor 3
RAPH1	1,641	2,84E-13	Ras association (RalGDS/AF-6) and pleckstrin homology domains 1
RDH16	1,639	2,63E-12	retinol dehydrogenase 16 (all-trans)
DPH3	1,637	5,91E-03	diphthamide biosynthesis 3
DHRS9	1,635	5,64E-15	dehydrogenase/reductase (SDR family) member 9
CHRDL2	1,627	2,37E-11	chordin-like 2
MS4A10	1,624	3,32E-15	membrane-spanning 4-domains, subfamily A, member 10
IL33	1,613	1,93E-12	interleukin 33
Ifi27l2a/Ifi27l2b	1,611	1,90E-15	interferon, alpha-inducible protein 27 like 2A
TNF	1,609	4,32E-11	tumor necrosis factor
S100A8	1,591	4,94E-10	S100 calcium binding protein A8
Gyk	1,575	3,21E-10	glycerol kinase
DDAH1	1,570	7,15E-15	dimethylarginine dimethylaminohydrolase 1
SLC7A11	1,570	4,83E-09	solute carrier family 7 (anionic amino acid transporter light chain, xc- system), member 11
C2CD4A	1,564	2,67E-13	C2 calcium-dependent domain containing 4A
SOCS3	1,562	3,05E-16	suppressor of cytokine signaling 3
FAM154A	1,561	1,07E-09	family with sequence similarity 154, member A
STAT1	1,553	4,91E-18	signal transducer and activator of transcription 1, 91kDa
PFKP	1,551	1,59E-12	phosphofructokinase, platelet
Igkv6-14	1,550	2,43E-12	immunoglobulin kappa variable 6-14
BNIP3	1,546	9,37E-13	BCL2/adenovirus E1B 19kDa interacting protein 3
SLC51B	1,538	5,35E-17	solute carrier family 51, beta subunit
NETO2	1,533	7,66E-10	neuropilin (NRP) and tolloid (TLL)-like 2
CHAC1	1,532	9,55E-11	ChaC, cation transport regulator homolog 1 (E. coli)
RMRP	1,530	5,11E-13	RNA component of mitochondrial RNA processing endoribonuclease
Ace3	1,528	4,56E-03	angiotensin I converting enzyme (peptidyl-dipeptidase A) 3
RRM2	1,499	1,09E-14	ribonucleotide reductase M2
FAM64A	1,490	2,71E-07	family with sequence similarity 64, member A
MZB1	1,475	8,38E-17	marginal zone B and B1 cell-specific protein
SLC40A1	1,474	1,29E-15	solute carrier family 40 (iron-regulated transporter), member 1
MTFR2	1,464	7,28E-12	mitochondrial fission regulator 2
E2F7	1,440	4,50E-10	E2F transcription factor 7
Wfdc17	1,438	5,48E-13	WAP four-disulfide core domain 17
Igkv1-117	1,435	2,12E-13	immunoglobulin kappa variable 1-117
C730049O14Rik	1,421	7,35E-12	RIKEN cDNA C730049O14 gene
E2F8	1,419	1,81E-09	E2F transcription factor 8
CEACAM18	1,419	7,57E-14	carcinoembryonic antigen-related cell adhesion molecule 18
TRIM10	1,416	4,97E-05	tripartite motif containing 10
SYT8	1,415	1,24E-07	synaptotagmin VIII
BATF2	1,411	4,96E-15	basic leucine zipper transcription factor, ATF-like 2
TRIM29	1,410	8,26E-12	tripartite motif containing 29
PIGA	1,409	1,09E-12	phosphatidylinositol glycan anchor biosynthesis, class A
HILPDA	1,408	9,34E-12	hypoxia inducible lipid droplet-associated
AW112010	1,407	2,41E-12	expressed sequence AW112010
HIF1A	1,406	2,38E-13	hypoxia inducible factor 1, alpha subunit (basic helix-loop-helix transcription factor)
TNFRSF1B	1,398	3,87E-14	tumor necrosis factor receptor superfamily, member 1B
WARS	1,397	1,65E-16	tryptophanyl-tRNA synthetase
Fer1l4	1,389	9,52E-09	fer-1-like 4 (C. elegans)
MFSD4	1,377	1,13E-08	major facilitator superfamily domain containing 4
IGHA1	1,376	5,24E-10	immunoglobulin heavy constant alpha 1
FAM46C	1,368	2,65E-15	family with sequence similarity 46, member C
LTB4R	1,366	1,87E-11	leukotriene B4 receptor
PHGDH	1,363	1,59E-12	phosphoglycerate dehydrogenase
DMGDH	1,362	9,73E-03	dimethylglycine dehydrogenase
ZC3H12A	1,360	6,58E-12	zinc finger CCCH-type containing 12A
PSMB9	1,359	5,12E-18	proteasome (prosome, macropain) subunit, beta type, 9
IL2RA	1,357	2,39E-03	interleukin 2 receptor, alpha
P4HA1	1,356	3,52E-12	prolyl 4-hydroxylase, alpha polypeptide I
Ccl2	1,352	4,17E-11	chemokine (C-C motif) ligand 2
CKAP4	1,350	5,08E-19	cytoskeleton-associated protein 4
XDH	1,349	5,48E-17	xanthine dehydrogenase
HMOX1	1,347	7,16E-10	heme oxygenase (decycling) 1
SIDT1	1,343	1,07E-12	SID1 transmembrane family, member 1
NTN5	1,340	1,62E-05	netrin 5
TRPA1	1,340	6,98E-10	transient receptor potential cation channel, subfamily A, member 1
RASSF4	1,339	1,46E-13	Ras association (RalGDS/AF-6) domain family member 4
Scd2	1,339	2,53E-18	stearoyl-Coenzyme A desaturase 2
S100A14	1,336	7,24E-16	S100 calcium binding protein A14
TNFSF13B	1,333	5,73E-13	tumor necrosis factor (ligand) superfamily, member 13b
IL18BP	1,332	8,47E-10	interleukin 18 binding protein
CEP55	1,331	1,76E-12	centrosomal protein 55kDa
DYNLT1	1,330	7,90E-12	dynein, light chain, Tctex-type 1
PDPN	1,323	2,82E-03	podoplanin
Gm2881	1,322	2,44E-11	predicted gene 2881
SPATS2L	1,317	7,71E-13	spermatogenesis associated, serine-rich 2-like
XRCC4	1,316	5,36E-05	X-ray repair complementing defective repair in Chinese hamster cells 4
GBP4	1,315	4,37E-16	guanylate binding protein 4
IL11	1,312	2,85E-03	interleukin 11
Gm8096	1,310	2,07E-09	3-phosphoglycerate dehydrogenase pseudogene
Hrnr	1,306	1,04E-03	hornerin
BHMT2	1,305	3,95E-05	betaine--homocysteine S-methyltransferase 2
CTNNAL1	1,305	2,54E-14	catenin (cadherin-associated protein), alpha-like 1
Stfa3	1,299	8,65E-03	stefin A3
IL1B	1,298	3,19E-12	interleukin 1, beta
HK2	1,288	6,09E-12	hexokinase 2
NFIL3	1,283	1,05E-13	nuclear factor, interleukin 3 regulated
SMPDL3B	1,279	4,25E-10	sphingomyelin phosphodiesterase, acid-like 3B
CARD14	1,278	7,27E-11	caspase recruitment domain family, member 14
CRELD2	1,278	2,48E-16	cysteine-rich with EGF-like domains 2
INF2	1,267	1,97E-15	inverted formin, FH2 and WH2 domain containing
NLRX1	1,258	6,75E-12	NLR family member X1
RIPK3	1,254	1,49E-13	receptor-interacting serine-threonine kinase 3
H2-Q5	1,247	9,82E-15	histocompatibility 2, Q region locus 5
NOS2	1,242	8,96E-06	nitric oxide synthase 2, inducible
C2orf43	1,242	4,92E-16	chromosome 2 open reading frame 43
ANKRD37	1,239	9,74E-15	ankyrin repeat domain 37
APOL6	1,231	1,44E-16	apolipoprotein L, 6
APCDD1	1,230	4,36E-10	adenomatosis polyposis coli down-regulated 1
ZBTB42	1,230	9,32E-04	zinc finger and BTB domain containing 42
MEDAG	1,226	1,39E-07	mesenteric estrogen-dependent adipogenesis
9130227L01Rik	1,221	1,61E-07	RIKEN cDNA 9130227L01 gene
SLC3A1	1,221	1,44E-14	solute carrier family 3 (amino acid transporter heavy chain), member 1
MANF	1,215	1,35E-15	mesencephalic astrocyte-derived neurotrophic factor
DIRC2	1,213	3,48E-11	disrupted in renal carcinoma 2
IDI1	1,210	2,99E-13	isopentenyl-diphosphate delta isomerase 1
KRTAP13-2	1,209	1,16E-03	keratin associated protein 13-2
ACSL4	1,208	1,38E-13	acyl-CoA synthetase long-chain family member 4
C4A/C4B	1,206	1,51E-12	complement component 4B (Chido blood group)
Olfr1008	1,205	9,22E-03	olfactory receptor 1008
Gsdmcl-ps	1,204	1,60E-09	gasdermin C-like, pseudogene
IFI44	1,203	1,10E-09	interferon-induced protein 44
VCAN	1,200	1,24E-07	versican
Irgm1	1,199	3,12E-13	immunity-related GTPase family M member 1
C3orf18	1,195	2,50E-07	chromosome 3 open reading frame 18
NTRK2	1,193	9,33E-11	neurotrophic tyrosine kinase, receptor, type 2
IL6	1,190	9,67E-03	interleukin 6
PGC	1,187	7,00E-03	progastricsin (pepsinogen C)
Gvin1 (includes others)	1,183	7,33E-14	GTPase, very large interferon inducible 1
C3orf83	1,182	1,55E-15	chromosome 3 open reading frame 83
Igk	1,168	1,61E-10	immunoglobulin kappa chain complex
TGM2	1,168	5,53E-15	transglutaminase 2
TRIB3	1,166	1,61E-08	tribbles pseudokinase 3
ZDHHC2	1,162	1,14E-12	zinc finger, DHHC-type containing 2
PRSS16	1,158	6,44E-07	protease, serine, 16 (thymus)
TNFSF10	1,157	6,13E-12	tumor necrosis factor (ligand) superfamily, member 10
BIRC5	1,157	1,29E-16	baculoviral IAP repeat containing 5
GAS2L3	1,157	1,02E-09	growth arrest-specific 2 like 3
DERL3	1,156	1,88E-11	derlin 3
PLAUR	1,154	1,14E-11	plasminogen activator, urokinase receptor
OSMR	1,152	2,47E-11	oncostatin M receptor
CIT	1,147	3,75E-15	citron rho-interacting serine/threonine kinase
TACC3	1,142	5,87E-16	transforming, acidic coiled-coil containing protein 3
SLC13A2	1,142	7,45E-09	solute carrier family 13 (sodium-dependent dicarboxylate transporter), member 2
CLEC4D	1,138	3,19E-03	C-type lectin domain family 4, member D
LMAN1	1,137	1,59E-08	lectin, mannose-binding, 1
KIF15	1,136	9,95E-08	kinesin family member 15
1810009N02Rik	1,135	1,21E-04	RIKEN cDNA 1810009N02 gene
PDIA4	1,134	2,68E-13	protein disulfide isomerase family A, member 4
Naip5 (includes others)	1,132	5,44E-12	NLR family, apoptosis inhibitory protein 5
HYOU1	1,130	5,27E-15	hypoxia up-regulated 1
CEBPB	1,128	1,40E-09	CCAAT/enhancer binding protein (C/EBP), beta
PPME1	1,125	5,66E-11	protein phosphatase methylesterase 1
GNAS	1,121	5,59E-04	GNAS complex locus
TEAD4	1,120	1,34E-04	TEA domain family member 4
ENPEP	1,119	6,68E-11	glutamyl aminopeptidase (aminopeptidase A)
HSPA12A	1,115	8,12E-08	heat shock 70kDa protein 12A
CCDC71L	1,112	8,22E-16	coiled-coil domain containing 71-like
IFIT1	1,109	1,68E-15	interferon-induced protein with tetratricopeptide repeats 1
C2orf88	1,108	1,44E-12	chromosome 2 open reading frame 88
SERTAD1	1,108	2,41E-12	SERTA domain containing 1
CMA1	1,104	3,41E-05	chymase 1, mast cell
KIF23	1,102	2,09E-12	kinesin family member 23
HMGCR	1,098	1,61E-15	3-hydroxy-3-methylglutaryl-CoA reductase
FCGR1A	1,098	2,18E-11	Fc fragment of IgG, high affinity Ia, receptor (CD64)
CACNA1S	1,097	7,42E-12	calcium channel, voltage-dependent, L type, alpha 1S subunit
DRC1	1,096	2,02E-11	dynein regulatory complex subunit 1 homolog (Chlamydomonas)
TAP1	1,096	2,88E-10	transporter 1, ATP-binding cassette, sub-family B (MDR/TAP)
BARX2	1,095	2,39E-07	BARX homeobox 2
KIFC1	1,094	1,90E-12	kinesin family member C1
ZNF428	1,094	1,55E-12	zinc finger protein 428
BAK1	1,094	5,71E-16	BCL2-antagonist/killer 1
EIF4E3	1,093	1,23E-09	eukaryotic translation initiation factor 4E family member 3
Olfr774/Olfr787	1,091	5,59E-03	olfactory receptor 787
CTSC	1,090	1,04E-14	cathepsin C
C6orf47	1,088	3,23E-03	chromosome 6 open reading frame 47
Ccl8	1,088	7,85E-12	chemokine (C-C motif) ligand 8
IL34	1,088	1,14E-10	interleukin 34
CPXM1	1,088	3,24E-10	carboxypeptidase X (M14 family), member 1
Rnf125	1,087	1,25E-11	ring finger protein 125
Serpina3g (includes others)	1,083	5,98E-06	serine (or cysteine) peptidase inhibitor, clade A, member 3G
IL13RA1	1,082	3,08E-12	interleukin 13 receptor, alpha 1
GSTA5	1,082	5,63E-15	glutathione S-transferase alpha 5
Gpx2-ps1	1,081	1,41E-11	glutathione peroxidase 2, pseudogene 1
IFIT2	1,079	5,65E-10	interferon-induced protein with tetratricopeptide repeats 2
FIGF	1,078	3,36E-09	c-fos induced growth factor (vascular endothelial growth factor D)
CCL2	1,078	1,59E-09	chemokine (C-C motif) ligand 2
IL1RN	1,077	6,32E-09	interleukin 1 receptor antagonist
ALDH1L1	1,076	3,34E-14	aldehyde dehydrogenase 1 family, member L1
EIF2S2	1,075	1,23E-08	eukaryotic translation initiation factor 2, subunit 2 beta, 38kDa
MARCO	1,075	8,92E-07	macrophage receptor with collagenous structure
CLEC4E	1,073	1,93E-06	C-type lectin domain family 4, member E
VWA5A	1,071	8,12E-13	von Willebrand factor A domain containing 5A
RAC3	1,071	7,42E-11	ras-related C3 botulinum toxin substrate 3 (rho family, small GTP binding protein Rac3)
LAP3	1,069	6,86E-13	leucine aminopeptidase 3
TFRC	1,067	1,56E-11	transferrin receptor
HOXA11	1,066	1,73E-11	homeobox A11
ADA	1,065	1,93E-12	adenosine deaminase
IFT172	1,065	3,83E-13	intraflagellar transport 172 homolog (Chlamydomonas)
STEAP4	1,063	5,97E-04	STEAP family member 4
CEMIP	1,063	8,79E-07	cell migration inducing protein, hyaluronan binding
DCP2	1,061	3,64E-11	decapping mRNA 2
Ifi47	1,060	1,69E-13	interferon gamma inducible protein 47
TMEM50B	1,057	1,49E-10	transmembrane protein 50B
PTX3	1,057	3,37E-06	pentraxin 3, long
CEP104	1,055	7,05E-04	centrosomal protein 104kDa
UNC5A	1,053	6,74E-12	unc-5 homolog A (C. elegans)
GLS	1,052	7,11E-03	glutaminase
SPP1	1,052	1,48E-03	secreted phosphoprotein 1
S100A16	1,046	5,91E-11	S100 calcium binding protein A16
MTHFD2	1,043	4,28E-10	methylenetetrahydrofolate dehydrogenase (NADP+ dependent) 2, methenyltetrahydrofolate cyclohydrolase
FUT8	1,041	4,83E-07	fucosyltransferase 8 (alpha (1,6) fucosyltransferase)
PRR32	1,040	7,27E-03	proline rich 32
MMP10	1,038	2,41E-03	matrix metallopeptidase 10 (stromelysin 2)
UHRF1	1,037	2,05E-12	ubiquitin-like with PHD and ring finger domains 1
MB21D2	1,035	7,97E-08	Mab-21 domain containing 2
RASSF6	1,034	1,99E-13	Ras association (RalGDS/AF-6) domain family member 6
RAD51	1,034	3,36E-11	RAD51 recombinase
AREG	1,033	1,70E-12	amphiregulin
GLO1	1,032	9,71E-15	glyoxalase I
MS4A8	1,031	2,19E-12	membrane-spanning 4-domains, subfamily A, member 8
CDCA8	1,030	1,55E-11	cell division cycle associated 8
CCNA2	1,030	8,33E-12	cyclin A2
LOC101056014	1,029	7,27E-13	serine/arginine repetitive matrix protein 2-like
CKS1B	1,024	6,16E-15	CDC28 protein kinase regulatory subunit 1B
TRHDE	1,021	4,70E-03	thyrotropin-releasing hormone degrading enzyme
UBE2C	1,021	1,35E-15	ubiquitin-conjugating enzyme E2C
IFI16	1,021	2,81E-10	interferon, gamma-inducible protein 16
C530008M17Rik	1,020	3,62E-03	RIKEN cDNA C530008M17 gene
TC2N	1,018	1,09E-09	tandem C2 domains, nuclear
YIF1A	1,018	5,93E-08	Yip1 interacting factor homolog A (S. cerevisiae)
LRRC1	1,015	1,30E-14	leucine rich repeat containing 1
FAM72A	1,015	2,53E-10	family with sequence similarity 72, member A
RNF183	1,009	3,06E-08	ring finger protein 183
GBP7	1,009	2,12E-09	guanylate binding protein 7
NDC1	1,008	7,22E-12	NDC1 transmembrane nucleoporin
RNASET2	1,006	1,34E-04	ribonuclease T2
OSGIN2	1,006	5,55E-09	oxidative stress induced growth inhibitor family member 2
SLC7A5	1,003	3,99E-09	solute carrier family 7 (amino acid transporter light chain, L system), member 5
STEAP1	1,001	4,27E-14	six transmembrane epithelial antigen of the prostate 1
ACAA2	-1,000	2,54E-16	acetyl-CoA acyltransferase 2
PHLPP2	-1,001	2,99E-13	PH domain and leucine rich repeat protein phosphatase 2
HLA-DMB	-1,001	2,23E-06	major histocompatibility complex, class II, DM beta
SORBS2	-1,002	3,36E-06	sorbin and SH3 domain containing 2
TTR	-1,002	3,65E-04	transthyretin
LPAR3	-1,002	3,27E-06	lysophosphatidic acid receptor 3
NFATC1	-1,003	2,56E-10	nuclear factor of activated T-cells, cytoplasmic, calcineurin-dependent 1
ZNF536	-1,004	5,97E-11	zinc finger protein 536
RAB6B	-1,007	2,46E-12	RAB6B, member RAS oncogene family
MSRB2	-1,008	2,50E-11	methionine sulfoxide reductase B2
ITPKC	-1,009	4,33E-13	inositol-trisphosphate 3-kinase C
Retnla	-1,009	7,33E-13	resistin like alpha
Gcg	-1,010	2,39E-11	glucagon
AHNAK	-1,010	1,83E-11	AHNAK nucleoprotein
MYH2	-1,011	6,33E-07	myosin, heavy chain 2, skeletal muscle, adult
ECHDC3	-1,013	2,58E-12	enoyl CoA hydratase domain containing 3
GGH	-1,014	8,64E-13	gamma-glutamyl hydrolase (conjugase, folylpolygammaglutamyl hydrolase)
SLC27A4	-1,014	5,71E-09	solute carrier family 27 (fatty acid transporter), member 4
LPIN2	-1,015	3,26E-09	lipin 2
PAQR5	-1,017	4,31E-12	progestin and adipoQ receptor family member V
UBE2B	-1,017	3,07E-07	ubiquitin-conjugating enzyme E2B
HHATL	-1,018	3,88E-05	hedgehog acyltransferase-like
PPARGC1A	-1,018	1,46E-08	peroxisome proliferator-activated receptor gamma, coactivator 1 alpha
TBC1D10C	-1,018	2,65E-11	TBC1 domain family, member 10C
UGT8	-1,019	6,41E-04	UDP glycosyltransferase 8
KCTD17	-1,019	6,78E-11	potassium channel tetramerization domain containing 17
DTX1	-1,019	8,60E-09	deltex 1, E3 ubiquitin ligase
HYKK	-1,020	5,59E-05	hydroxylysine kinase
BEX4	-1,020	1,12E-09	brain expressed, X-linked 4
GDPD2	-1,021	1,08E-06	glycerophosphodiester phosphodiesterase domain containing 2
GLP2R	-1,021	2,00E-07	glucagon-like peptide 2 receptor
F2R	-1,025	3,18E-11	coagulation factor II (thrombin) receptor
DFNB31	-1,025	5,59E-12	deafness, autosomal recessive 31
AQP1	-1,025	3,19E-12	aquaporin 1 (Colton blood group)
C11orf74	-1,025	4,42E-14	chromosome 11 open reading frame 74
CYBRD1	-1,026	6,09E-10	cytochrome b reductase 1
CCDC66	-1,027	6,33E-07	coiled-coil domain containing 66
IQSEC1	-1,029	6,74E-12	IQ motif and Sec7 domain 1
CCDC15	-1,029	2,74E-05	coiled-coil domain containing 15
Phgr1	-1,031	4,45E-12	proline/histidine/glycine-rich 1
KCNQ1	-1,032	1,28E-14	potassium voltage-gated channel, KQT-like subfamily, member 1
CREB3L3	-1,033	1,81E-07	cAMP responsive element binding protein 3-like 3
TNFRSF13C	-1,033	6,53E-14	tumor necrosis factor receptor superfamily, member 13C
Prdx6b	-1,037	4,26E-17	peroxiredoxin 6B
FAM189A2	-1,037	5,28E-07	family with sequence similarity 189, member A2
AUTS2	-1,037	5,67E-13	autism susceptibility candidate 2
MYO18B	-1,038	8,26E-07	myosin XVIIIB
PAPSS2	-1,038	3,26E-10	3'-phosphoadenosine 5'-phosphosulfate synthase 2
STAP1	-1,039	6,11E-11	signal transducing adaptor family member 1
PDE8B	-1,040	6,04E-08	phosphodiesterase 8B
PIGZ	-1,041	2,26E-09	phosphatidylinositol glycan anchor biosynthesis, class Z
Myo15b	-1,042	3,55E-12	myosin XVB
Kdm1b	-1,043	8,98E-14	lysine (K)-specific demethylase 1B
TNFRSF19	-1,045	3,94E-09	tumor necrosis factor receptor superfamily, member 19
ABHD6	-1,046	7,02E-12	abhydrolase domain containing 6
CXCR5	-1,046	5,38E-14	chemokine (C-X-C motif) receptor 5
ALDH2	-1,046	3,06E-10	aldehyde dehydrogenase 2 family (mitochondrial)
PTPRB	-1,048	2,59E-13	protein tyrosine phosphatase, receptor type, B
SYNE1	-1,049	7,07E-08	spectrin repeat containing, nuclear envelope 1
VSTM5	-1,049	3,55E-09	V-set and transmembrane domain containing 5
AGT	-1,050	9,40E-14	angiotensinogen (serpin peptidase inhibitor, clade A, member 8)
GIMAP1-GIMAP5	-1,054	2,22E-08	GIMAP1-GIMAP5 readthrough
KLHDC9	-1,054	1,39E-09	kelch domain containing 9
TCF23	-1,055	5,91E-11	transcription factor 23
DAPL1	-1,056	5,68E-05	death associated protein-like 1
GNAL	-1,057	1,35E-04	guanine nucleotide binding protein (G protein), alpha activating activity polypeptide, olfactory type
RHOD	-1,060	8,17E-13	ras homolog family member D
VWF	-1,060	2,17E-15	von Willebrand factor
DACH1	-1,061	6,61E-10	dachshund family transcription factor 1
SLC26A3	-1,062	4,40E-15	solute carrier family 26 (anion exchanger), member 3
TRDMT1	-1,063	3,70E-11	tRNA aspartic acid methyltransferase 1
ABCG2	-1,063	1,55E-14	ATP-binding cassette, sub-family G (WHITE), member 2
ANPEP	-1,064	1,01E-12	alanyl (membrane) aminopeptidase
SULT1B1	-1,064	4,54E-08	sulfotransferase family, cytosolic, 1B, member 1
DMPK	-1,066	3,99E-14	dystrophia myotonica-protein kinase
SELL	-1,066	4,60E-08	selectin L
Ppap2a	-1,068	1,15E-09	phosphatidic acid phosphatase type 2A
TTBK2	-1,068	1,68E-10	tau tubulin kinase 2
CXCL14	-1,070	2,80E-13	chemokine (C-X-C motif) ligand 14
PYROXD2	-1,070	3,28E-11	pyridine nucleotide-disulphide oxidoreductase domain 2
KIFC2	-1,072	1,86E-10	kinesin family member C2
ENTPD5	-1,075	2,16E-12	ectonucleoside triphosphate diphosphohydrolase 5
UGT1A1	-1,076	8,00E-08	UDP glucuronosyltransferase 1 family, polypeptide A1
Cald1	-1,076	8,42E-11	caldesmon 1
CD83	-1,078	1,38E-13	CD83 molecule
ACSS1	-1,079	3,13E-13	acyl-CoA synthetase short-chain family member 1
IGDCC4	-1,080	3,73E-08	immunoglobulin superfamily, DCC subclass, member 4
Abca8a	-1,080	4,19E-07	ATP-binding cassette, sub-family A (ABC1), member 8a
IFIT1B	-1,081	9,25E-13	interferon-induced protein with tetratricopeptide repeats 1B
Sh3bgr	-1,082	9,85E-08	SH3-binding domain glutamic acid-rich protein
GMPR	-1,083	3,09E-13	guanosine monophosphate reductase
SDR42E1	-1,083	8,98E-14	short chain dehydrogenase/reductase family 42E, member 1
KIAA1324	-1,083	1,58E-06	KIAA1324
CNR2	-1,086	6,17E-08	cannabinoid receptor 2 (macrophage)
Acot1	-1,087	6,79E-13	acyl-CoA thioesterase 1
MACROD1	-1,087	2,66E-10	MACRO domain containing 1
Ces2g	-1,089	1,21E-06	carboxylesterase 2G
CHGB	-1,089	7,94E-11	chromogranin B (secretogranin 1)
AFF3	-1,091	7,03E-10	AF4/FMR2 family, member 3
Kcnn2	-1,092	2,62E-05	potassium intermediate/small conductance calcium-activated channel, subfamily N, member 2
LIMS2	-1,092	1,05E-15	LIM and senescent cell antigen-like domains 2
DFNA5	-1,093	3,08E-11	deafness, autosomal dominant 5
SLC15A2	-1,093	8,98E-06	solute carrier family 15 (oligopeptide transporter), member 2
Col6a4	-1,095	3,89E-14	collagen, type VI, alpha 4
ZNF318	-1,097	8,36E-09	zinc finger protein 318
FADS3	-1,097	1,91E-15	fatty acid desaturase 3
SNN	-1,102	3,18E-08	stannin
STARD5	-1,102	5,46E-10	StAR-related lipid transfer (START) domain containing 5
GPT2	-1,104	3,09E-13	glutamic pyruvate transaminase (alanine aminotransferase) 2
SOGA1	-1,106	1,35E-10	suppressor of glucose, autophagy associated 1
NTN3	-1,107	2,51E-10	netrin 3
HLA-DOA	-1,108	2,36E-09	major histocompatibility complex, class II, DO alpha
IHH	-1,108	2,88E-16	indian hedgehog
FCER2	-1,110	2,35E-09	Fc fragment of IgE, low affinity II, receptor for (CD23)
FGFR2	-1,113	1,44E-11	fibroblast growth factor receptor 2
RGS2	-1,114	7,70E-10	regulator of G-protein signaling 2, 24kDa
CYP3A7	-1,115	2,05E-15	cytochrome P450, family 3, subfamily A, polypeptide 7
Hmga2	-1,115	4,97E-08	high mobility group AT-hook 2
ESRRG	-1,118	3,24E-07	estrogen-related receptor gamma
MYLK	-1,119	4,33E-13	myosin light chain kinase
TMIE	-1,120	1,92E-05	transmembrane inner ear
C1orf116	-1,121	4,29E-13	chromosome 1 open reading frame 116
CD320	-1,121	6,62E-11	CD320 molecule
MAT2A	-1,123	1,96E-15	methionine adenosyltransferase II, alpha
Tmsb4x (includes others)	-1,123	2,82E-11	thymosin, beta 4, X chromosome
ICOSLG/LOC102723996	-1,125	1,35E-11	inducible T-cell co-stimulator ligand
REC8	-1,125	1,16E-14	REC8 meiotic recombination protein
RBPMS2	-1,126	2,23E-10	RNA binding protein with multiple splicing 2
SAT2	-1,126	5,23E-10	spermidine/spermine N1-acetyltransferase family member 2
PMM1	-1,128	2,66E-13	phosphomannomutase 1
CYP26B1	-1,129	1,19E-06	cytochrome P450, family 26, subfamily B, polypeptide 1
RSAD2	-1,133	2,45E-11	radical S-adenosyl methionine domain containing 2
FLNA	-1,134	5,42E-13	filamin A, alpha
MATN2	-1,136	5,54E-16	matrilin 2
4732465J04Rik	-1,139	1,71E-14	RIKEN cDNA 4732465J04 gene
CCDC107	-1,139	3,46E-10	coiled-coil domain containing 107
WFDC1	-1,142	1,27E-10	WAP four-disulfide core domain 1
AHRR	-1,143	1,74E-09	aryl-hydrocarbon receptor repressor
TMEM38A	-1,144	1,20E-07	transmembrane protein 38A
REG4	-1,145	4,03E-14	regenerating islet-derived family, member 4
SH3BP5	-1,146	1,40E-12	SH3-domain binding protein 5 (BTK-associated)
D7Ertd715e	-1,148	1,31E-09	DNA segment, Chr 7, ERATO Doi 715, expressed
PTPRF	-1,148	8,88E-11	protein tyrosine phosphatase, receptor type, F
C16orf13	-1,152	5,99E-14	chromosome 16 open reading frame 13
ALDH6A1	-1,153	1,22E-11	aldehyde dehydrogenase 6 family, member A1
FAM222A	-1,153	9,20E-07	family with sequence similarity 222, member A
TMEM171	-1,155	2,97E-15	transmembrane protein 171
MBP	-1,156	4,98E-10	myelin basic protein
ANKS6	-1,156	1,21E-05	ankyrin repeat and sterile alpha motif domain containing 6
TIAM2	-1,157	9,64E-14	T-cell lymphoma invasion and metastasis 2
PSD3	-1,158	7,33E-15	pleckstrin and Sec7 domain containing 3
Ces2a	-1,158	1,69E-13	carboxylesterase 2A
BPHL	-1,159	3,65E-15	biphenyl hydrolase-like (serine hydrolase)
GNAI1	-1,159	6,18E-09	guanine nucleotide binding protein (G protein), alpha inhibiting activity polypeptide 1
SOCS2	-1,159	6,65E-15	suppressor of cytokine signaling 2
ACTG2	-1,161	3,38E-13	actin, gamma 2, smooth muscle, enteric
Zfp862-ps	-1,162	7,69E-09	zinc finger protein 862, pseudogene
TBC1D16	-1,162	2,50E-10	TBC1 domain family, member 16
MCOLN1	-1,165	3,04E-09	mucolipin 1
MYL9	-1,166	4,19E-15	myosin, light chain 9, regulatory
MYLIP	-1,167	4,43E-11	myosin regulatory light chain interacting protein
Zfp677	-1,168	1,18E-08	zinc finger protein 677
ART3	-1,169	2,25E-14	ADP-ribosyltransferase 3
ACVR1C	-1,171	8,00E-09	activin A receptor, type IC
SDPR	-1,172	1,59E-13	serum deprivation response
SLCO2A1	-1,173	5,94E-16	solute carrier organic anion transporter family, member 2A1
RARB	-1,175	1,29E-10	retinoic acid receptor, beta
SESN2	-1,176	3,11E-14	sestrin 2
ITPR2	-1,177	5,85E-16	inositol 1,4,5-trisphosphate receptor, type 2
Ifi27	-1,178	1,72E-11	interferon, alpha-inducible protein 27
PHYH	-1,178	4,24E-17	phytanoyl-CoA 2-hydroxylase
LY6D	-1,178	1,14E-12	lymphocyte antigen 6 complex, locus D
Ppp1r12b	-1,180	2,24E-13	protein phosphatase 1, regulatory (inhibitor) subunit 12B
4933404O12Rik	-1,180	1,73E-03	RIKEN cDNA 4933404O12 gene
TCF21	-1,181	3,65E-14	transcription factor 21
ADCK5	-1,184	8,90E-16	aarF domain containing kinase 5
BVES	-1,185	2,30E-09	blood vessel epicardial substance
FLYWCH2	-1,186	1,47E-13	FLYWCH family member 2
SLC10A2	-1,186	8,02E-14	solute carrier family 10 (sodium/bile acid cotransporter), member 2
YPEL3	-1,192	1,04E-11	yippee-like 3 (Drosophila)
NUDT4	-1,192	1,65E-16	nudix (nucleoside diphosphate linked moiety X)-type motif 4
Gm8221	-1,197	4,91E-13	apolipoprotein L 7c pseudogene
CELA1	-1,197	2,01E-10	chymotrypsin-like elastase family, member 1
Btnl1	-1,198	3,95E-15	butyrophilin-like 1
Ces1b/Ces1c	-1,198	3,49E-05	carboxylesterase 1C
QPCT	-1,199	2,29E-07	glutaminyl-peptide cyclotransferase
EMC9	-1,200	1,77E-08	ER membrane protein complex subunit 9
ETS1	-1,202	1,25E-13	v-ets avian erythroblastosis virus E26 oncogene homolog 1
CCR7	-1,204	2,91E-09	chemokine (C-C motif) receptor 7
PGM5	-1,207	1,16E-16	phosphoglucomutase 5
REEP6	-1,207	7,14E-10	receptor accessory protein 6
PCSK5	-1,208	1,09E-11	proprotein convertase subtilisin/kexin type 5
FIBIN	-1,210	1,00E-12	fin bud initiation factor homolog (zebrafish)
EDNRB	-1,210	1,72E-09	endothelin receptor type B
PGBD5	-1,212	5,05E-10	piggyBac transposable element derived 5
CLDN8	-1,213	8,34E-11	claudin 8
FAM134B	-1,213	2,31E-11	family with sequence similarity 134, member B
ZCCHC11	-1,213	1,82E-12	zinc finger, CCHC domain containing 11
EHHADH	-1,214	3,83E-13	enoyl-CoA, hydratase/3-hydroxyacyl CoA dehydrogenase
TEF	-1,223	7,56E-11	thyrotrophic embryonic factor
PLEKHG6	-1,224	3,31E-15	pleckstrin homology domain containing, family G (with RhoGef domain) member 6
GSTM5	-1,228	4,10E-11	glutathione S-transferase mu 5
IGSF10	-1,228	6,70E-12	immunoglobulin superfamily, member 10
CYTIP	-1,229	1,49E-08	cytohesin 1 interacting protein
SEPP1	-1,231	1,28E-13	selenoprotein P, plasma, 1
EML1	-1,231	3,27E-15	echinoderm microtubule associated protein like 1
AOC3	-1,231	7,02E-11	amine oxidase, copper containing 3
PRDX6	-1,231	5,57E-16	peroxiredoxin 6
9130221J18Rik	-1,232	1,63E-09	RIKEN cDNA 9130221J18 gene
CSAD	-1,234	7,65E-15	cysteine sulfinic acid decarboxylase
CIDEC	-1,234	5,12E-12	cell death-inducing DFFA-like effector c
Hist1h1e	-1,234	7,53E-08	histone cluster 1, H1e
DPEP1	-1,235	1,01E-15	dipeptidase 1 (renal)
TPPP3	-1,235	1,68E-10	tubulin polymerization-promoting protein family member 3
MMP9	-1,240	2,73E-08	matrix metallopeptidase 9 (gelatinase B, 92kDa gelatinase, 92kDa type IV collagenase)
ARL3	-1,241	7,41E-13	ADP-ribosylation factor-like 3
SATB1	-1,241	5,01E-13	SATB homeobox 1
PLIN4	-1,242	6,41E-13	perilipin 4
KBTBD11	-1,245	4,10E-08	kelch repeat and BTB (POZ) domain containing 11
NR4A1	-1,245	1,18E-16	nuclear receptor subfamily 4, group A, member 1
PRSS23	-1,245	7,83E-15	protease, serine, 23
TEX9	-1,246	4,96E-12	testis expressed 9
RUNX1T1	-1,247	1,24E-03	runt-related transcription factor 1; translocated to, 1 (cyclin D-related)
ZNF618	-1,250	2,44E-11	zinc finger protein 618
ANK1	-1,251	8,15E-11	ankyrin 1, erythrocytic
RARRES2	-1,252	9,80E-15	retinoic acid receptor responder (tazarotene induced) 2
ABCB9	-1,255	1,06E-09	ATP-binding cassette, sub-family B (MDR/TAP), member 9
Ighv14-2	-1,255	9,75E-11	immunoglobulin heavy variable 14-2
BANK1	-1,256	2,29E-10	B-cell scaffold protein with ankyrin repeats 1
IL7R	-1,260	2,57E-07	interleukin 7 receptor
IGFBP2	-1,263	8,85E-11	insulin-like growth factor binding protein 2, 36kDa
NT5E	-1,263	1,44E-14	5'-nucleotidase, ecto (CD73)
NR2E3	-1,266	1,44E-09	nuclear receptor subfamily 2, group E, member 3
IMMP2L	-1,266	4,88E-13	IMP2 inner mitochondrial membrane peptidase-like (S. cerevisiae)
DPYD	-1,267	5,55E-14	dihydropyrimidine dehydrogenase
PROCR	-1,269	1,15E-14	protein C receptor, endothelial
SHISA2	-1,269	5,12E-12	shisa family member 2
CTH	-1,269	3,95E-16	cystathionase (cystathionine gamma-lyase)
MEP1A	-1,271	1,32E-14	meprin A, alpha (PABA peptide hydrolase)
ALPP	-1,271	1,20E-09	alkaline phosphatase, placental
S1PR1	-1,274	8,55E-09	sphingosine-1-phosphate receptor 1
Egfbp2	-1,275	1,96E-14	epidermal growth factor binding protein type B
WSCD2	-1,279	8,07E-13	WSC domain containing 2
NPC1	-1,283	3,07E-11	Niemann-Pick disease, type C1
KHK	-1,283	3,09E-12	ketohexokinase (fructokinase)
OGN	-1,283	2,58E-15	osteoglycin
SLC16A1	-1,284	1,14E-10	solute carrier family 16 (monocarboxylate transporter), member 1
CSPG5	-1,287	3,70E-08	chondroitin sulfate proteoglycan 5 (neuroglycan C)
SLITRK6	-1,290	2,50E-12	SLIT and NTRK-like family, member 6
C1orf95	-1,290	8,08E-12	chromosome 1 open reading frame 95
CKM	-1,291	1,06E-08	creatine kinase, muscle
ANK3	-1,293	2,31E-18	ankyrin 3, node of Ranvier (ankyrin G)
TSPAN3	-1,293	1,27E-15	tetraspanin 3
Clec2e/Clec2h	-1,295	2,32E-06	C-type lectin domain family 2, member h
C1QTNF4	-1,297	1,73E-04	C1q and tumor necrosis factor related protein 4
ARHGAP20	-1,298	2,47E-09	Rho GTPase activating protein 20
Igh-V10	-1,302	3,29E-14	immunoglobulin heavy chain (V10 family)
PSAPL1	-1,303	1,07E-06	prosaposin-like 1 (gene/pseudogene)
4930414L22Rik	-1,311	2,87E-11	RIKEN cDNA 4930414L22 gene
POPDC2	-1,315	2,67E-13	popeye domain containing 2
PCCA	-1,316	1,54E-13	propionyl CoA carboxylase, alpha polypeptide
HKDC1	-1,316	1,03E-14	hexokinase domain containing 1
DNAJB4	-1,319	1,06E-10	DnaJ (Hsp40) homolog, subfamily B, member 4
GPD1	-1,321	3,01E-17	glycerol-3-phosphate dehydrogenase 1 (soluble)
CLVS1	-1,322	2,16E-03	clavesin 1
FAM213A	-1,323	3,07E-11	family with sequence similarity 213, member A
ADH5	-1,326	1,54E-14	alcohol dehydrogenase 5 (class III), chi polypeptide
SHPK	-1,332	2,51E-10	sedoheptulokinase
ADCK3	-1,335	3,28E-10	aarF domain containing kinase 3
ATP2B1	-1,335	1,96E-13	ATPase, Ca++ transporting, plasma membrane 1
IRF2BPL	-1,336	3,49E-12	interferon regulatory factor 2 binding protein-like
GPT	-1,337	1,81E-16	glutamic-pyruvate transaminase (alanine aminotransferase)
PRR5L	-1,339	1,08E-13	proline rich 5 like
COBL	-1,339	1,11E-11	cordon-bleu WH2 repeat protein
PPP1R3D	-1,341	2,63E-13	protein phosphatase 1, regulatory subunit 3D
TXNIP	-1,343	1,52E-15	thioredoxin interacting protein
PISD	-1,344	8,50E-12	phosphatidylserine decarboxylase
PLBD1	-1,352	1,27E-15	phospholipase B domain containing 1
PDXK	-1,354	5,63E-16	pyridoxal (pyridoxine, vitamin B6) kinase
BMP2	-1,355	8,50E-12	bone morphogenetic protein 2
LRFN3	-1,356	5,23E-12	leucine rich repeat and fibronectin type III domain containing 3
TMC7	-1,356	1,75E-11	transmembrane channel-like 7
CPED1	-1,358	7,06E-04	cadherin-like and PC-esterase domain containing 1
OPLAH	-1,363	1,37E-12	5-oxoprolinase (ATP-hydrolysing)
CHGA	-1,367	1,46E-16	chromogranin A (parathyroid secretory protein 1)
Ces1f	-1,368	2,11E-15	carboxylesterase 1F
PTPN13	-1,371	3,82E-11	protein tyrosine phosphatase, non-receptor type 13 (APO-1/CD95 (Fas)-associated phosphatase)
BCL11A	-1,377	1,18E-15	B-cell CLL/lymphoma 11A (zinc finger protein)
ACSM3	-1,377	1,34E-11	acyl-CoA synthetase medium-chain family member 3
FAM46B	-1,380	8,46E-08	family with sequence similarity 46, member B
SLC16A11	-1,382	4,53E-11	solute carrier family 16, member 11
FHL1	-1,386	3,98E-12	four and a half LIM domains 1
GALR2	-1,386	2,84E-11	galanin receptor 2
CD300E	-1,387	3,40E-12	CD300e molecule
9830144P21Rik	-1,390	8,08E-06	RIKEN cDNA 9830144P21 gene
MIA	-1,393	9,87E-09	melanoma inhibitory activity
CPS1	-1,397	1,87E-08	carbamoyl-phosphate synthase 1, mitochondrial
BEST2	-1,399	1,05E-13	bestrophin 2
ACSL1	-1,405	1,87E-17	acyl-CoA synthetase long-chain family member 1
CBR3	-1,407	2,20E-16	carbonyl reductase 3
C14orf105	-1,407	8,39E-10	chromosome 14 open reading frame 105
SLC2A4	-1,409	2,90E-16	solute carrier family 2 (facilitated glucose transporter), member 4
CNKSR3	-1,410	2,67E-11	CNKSR family member 3
SLC6A4	-1,410	1,56E-06	solute carrier family 6 (neurotransmitter transporter), member 4
COL8A2	-1,411	1,75E-08	collagen, type VIII, alpha 2
TNS1	-1,415	2,30E-17	tensin 1
PMP22	-1,419	3,51E-18	peripheral myelin protein 22
CNN1	-1,425	3,83E-15	calponin 1, basic, smooth muscle
TAGLN	-1,426	6,36E-16	transgelin
TTC39C	-1,430	6,90E-12	tetratricopeptide repeat domain 39C
KCNA1	-1,430	1,06E-11	potassium voltage-gated channel, shaker-related subfamily, member 1 (episodic ataxia with myokymia)
RGS5	-1,431	3,26E-15	regulator of G-protein signaling 5
ALDOB	-1,436	3,61E-17	aldolase B, fructose-bisphosphate
Gstm3	-1,436	1,23E-16	glutathione S-transferase, mu 3
NR1D2	-1,436	2,40E-14	nuclear receptor subfamily 1, group D, member 2
CD22	-1,442	1,94E-11	CD22 molecule
SLC27A2	-1,445	5,04E-14	solute carrier family 27 (fatty acid transporter), member 2
EPHX2	-1,446	5,64E-15	epoxide hydrolase 2, cytoplasmic
FNDC5	-1,447	1,96E-12	fibronectin type III domain containing 5
AHCYL2	-1,448	3,23E-17	adenosylhomocysteinase-like 2
TRNP1	-1,452	5,52E-13	TMF1-regulated nuclear protein 1
FRAT2	-1,452	8,55E-18	frequently rearranged in advanced T-cell lymphomas 2
CXorf57	-1,453	1,41E-10	chromosome X open reading frame 57
CHP2	-1,461	1,83E-12	calcineurin-like EF-hand protein 2
FOS	-1,466	3,72E-11	FBJ murine osteosarcoma viral oncogene homolog
SNRK	-1,467	1,03E-17	SNF related kinase
CABLES1	-1,471	1,82E-17	Cdk5 and Abl enzyme substrate 1
CPN1	-1,471	5,00E-12	carboxypeptidase N, polypeptide 1
CSRP1	-1,474	7,07E-13	cysteine and glycine-rich protein 1
RGS1	-1,486	5,74E-10	regulator of G-protein signaling 1
RNF32	-1,491	9,97E-12	ring finger protein 32
KCNF1	-1,493	1,68E-12	potassium voltage-gated channel, subfamily F, member 1
EGR1	-1,493	2,63E-13	early growth response 1
TMEM117	-1,495	7,11E-15	transmembrane protein 117
RNASE4	-1,497	2,99E-13	ribonuclease, RNase A family, 4
KLK3	-1,503	1,10E-15	kallikrein-related peptidase 3
KIAA1467	-1,506	5,54E-03	KIAA1467
MSLN	-1,510	1,11E-13	mesothelin
Sult1d1	-1,522	3,87E-18	sulfotransferase family 1D, member 1
C17orf96	-1,525	2,48E-13	chromosome 17 open reading frame 96
CA4	-1,525	6,39E-16	carbonic anhydrase IV
ATG16L2	-1,531	2,56E-13	autophagy related 16-like 2 (S. cerevisiae)
ADRA2A	-1,533	2,05E-17	adrenoceptor alpha 2A
D630033O11Rik	-1,535	4,12E-11	RIKEN cDNA D630033O11 gene
Pln	-1,536	5,64E-06	phospholamban
EDN1	-1,539	7,64E-10	endothelin 1
SYNPO2	-1,540	1,10E-11	synaptopodin 2
Pbld2	-1,543	1,29E-15	phenazine biosynthesis-like protein domain containing 2
ACSL3	-1,546	8,65E-16	acyl-CoA synthetase long-chain family member 3
ITIH5	-1,548	8,57E-15	inter-alpha-trypsin inhibitor heavy chain family, member 5
FBP1	-1,548	1,86E-13	fructose-1,6-bisphosphatase 1
TSPAN2	-1,551	1,68E-15	tetraspanin 2
AZGP1	-1,554	3,19E-12	alpha-2-glycoprotein 1, zinc-binding
MAOB	-1,558	1,52E-15	monoamine oxidase B
ADH1C	-1,560	9,60E-14	alcohol dehydrogenase 1C (class I), gamma polypeptide
ABAT	-1,560	5,54E-13	4-aminobutyrate aminotransferase
HSD17B13	-1,563	3,47E-14	hydroxysteroid (17-beta) dehydrogenase 13
RASSF9	-1,566	8,21E-04	Ras association (RalGDS/AF-6) domain family (N-terminal) member 9
PNPO	-1,568	5,08E-14	pyridoxamine 5'-phosphate oxidase
CYP2C8	-1,569	2,90E-11	cytochrome P450, family 2, subfamily C, polypeptide 8
RETSAT	-1,585	1,21E-14	retinol saturase (all-trans-retinol 13,14-reductase)
Glycam1	-1,589	9,43E-10	glycosylation dependent cell adhesion molecule 1
MYOM2	-1,589	7,47E-10	myomesin 2
TNNI1	-1,597	1,65E-12	troponin I type 1 (skeletal, slow)
DDX60	-1,601	5,47E-10	DEAD (Asp-Glu-Ala-Asp) box polypeptide 60
COX7A1	-1,614	1,19E-17	cytochrome c oxidase subunit VIIa polypeptide 1 (muscle)
ACTC1	-1,614	2,57E-17	actin, alpha, cardiac muscle 1
HSD3B1	-1,623	1,94E-16	hydroxy-delta-5-steroid dehydrogenase, 3 beta- and steroid delta-isomerase 1
CUBN	-1,626	4,07E-08	cubilin (intrinsic factor-cobalamin receptor)
SLC47A1	-1,627	5,52E-12	solute carrier family 47 (multidrug and toxin extrusion), member 1
Mettl7a2/Mettl7a3	-1,628	3,17E-12	methyltransferase like 7A3
CES1	-1,632	7,87E-16	carboxylesterase 1
GJA5	-1,632	5,55E-14	gap junction protein, alpha 5, 40kDa
HIST1H1D	-1,642	4,03E-08	histone cluster 1, H1d
LPL	-1,643	7,69E-10	lipoprotein lipase
MKX	-1,648	1,70E-09	mohawk homeobox
UGT2B7	-1,649	5,01E-13	UDP glucuronosyltransferase 2 family, polypeptide B7
NCEH1	-1,650	3,52E-16	neutral cholesterol ester hydrolase 1
RASGEF1B	-1,674	2,30E-14	RasGEF domain family, member 1B
GPAM	-1,675	4,73E-17	glycerol-3-phosphate acyltransferase, mitochondrial
VAV3	-1,678	3,42E-17	vav 3 guanine nucleotide exchange factor
ARG2	-1,679	6,89E-12	arginase 2
PLS3	-1,694	1,60E-16	plastin 3
ANKH	-1,705	3,65E-17	ANKH inorganic pyrophosphate transport regulator
COLEC10	-1,706	5,72E-18	collectin sub-family member 10 (C-type lectin)
Pdlim3	-1,716	4,69E-18	PDZ and LIM domain 3
FMO1	-1,718	4,95E-13	flavin containing monooxygenase 1
Tpm2	-1,722	2,29E-19	tropomyosin 2, beta
TMEM252	-1,729	2,82E-13	transmembrane protein 252
RIMKLA	-1,731	2,82E-11	ribosomal modification protein rimK-like family member A
MYCBPAP	-1,741	6,25E-13	MYCBP associated protein
AADAC	-1,747	2,74E-19	arylacetamide deacetylase
Muc16	-1,751	1,01E-14	mucin 16
FAIM3	-1,753	3,73E-19	Fas apoptotic inhibitory molecule 3
C11orf54	-1,757	1,50E-14	chromosome 11 open reading frame 54
AOC1	-1,762	1,19E-19	amine oxidase, copper containing 1
IL22RA2	-1,770	4,25E-09	interleukin 22 receptor, alpha 2
HIST1H1C	-1,778	4,55E-19	histone cluster 1, H1c
KAZALD1	-1,778	7,03E-14	Kazal-type serine peptidase inhibitor domain 1
DES	-1,779	6,71E-12	desmin
DBP	-1,779	2,20E-17	D site of albumin promoter (albumin D-box) binding protein
TSC22D1	-1,784	1,16E-16	TSC22 domain family, member 1
Ces2c	-1,784	7,35E-15	carboxylesterase 2C
NAGS	-1,789	1,96E-13	N-acetylglutamate synthase
FAM161A	-1,798	4,63E-15	family with sequence similarity 161, member A
MYH11	-1,800	1,06E-13	myosin, heavy chain 11, smooth muscle
SLC22A4	-1,802	1,31E-10	solute carrier family 22 (organic cation/zwitterion transporter), member 4
Nacad	-1,805	5,69E-11	NAC alpha domain containing
HUNK	-1,823	3,94E-18	hormonally up-regulated Neu-associated kinase
CIPC	-1,824	1,24E-17	CLOCK-interacting pacemaker
SPARCL1	-1,825	4,40E-20	SPARC-like 1 (hevin)
ABCB4	-1,833	1,30E-14	ATP-binding cassette, sub-family B (MDR/TAP), member 4
FMO5	-1,842	6,08E-15	flavin containing monooxygenase 5
SMPX	-1,846	1,29E-14	small muscle protein, X-linked
ACTA2	-1,851	1,58E-15	actin, alpha 2, smooth muscle, aorta
NR1D1	-1,860	6,85E-11	nuclear receptor subfamily 1, group D, member 1
5730419F03Rik	-1,861	3,71E-09	RIKEN cDNA 5730419F03 gene
PCP4	-1,861	1,31E-10	Purkinje cell protein 4
Gm17634	-1,863	1,37E-13	predicted gene, 17634
Ces2b	-1,870	3,71E-12	carboxyesterase 2B
PRNP	-1,870	2,15E-17	prion protein
HBA1/HBA2	-1,875	4,37E-16	hemoglobin, alpha 1
NYAP1	-1,886	1,96E-15	neuronal tyrosine-phosphorylated phosphoinositide-3-kinase adaptor 1
IRF7	-1,898	3,08E-10	interferon regulatory factor 7
RGCC	-1,901	3,46E-18	regulator of cell cycle
METTL7A	-1,904	3,15E-17	methyltransferase like 7A
UGT2B28	-1,906	3,84E-14	UDP glucuronosyltransferase 2 family, polypeptide B28
SULT1C2	-1,928	3,73E-19	sulfotransferase family, cytosolic, 1C, member 2
OTC	-1,956	6,49E-11	ornithine carbamoyltransferase
TPPP	-1,977	7,78E-15	tubulin polymerization promoting protein
Apol9a/Apol9b	-1,985	9,62E-09	apolipoprotein L 9b
Apol7e (includes others)	-1,987	1,53E-17	apolipoprotein L 7e
RNF152	-1,992	3,08E-16	ring finger protein 152
GAL3ST2	-1,993	1,41E-12	galactose-3-O-sulfotransferase 2
2010309G21Rik	-1,999	4,13E-18	RIKEN cDNA 2010309G21 gene
ASB4	-2,021	6,53E-14	ankyrin repeat and SOCS box containing 4
CYP2C18	-2,030	3,26E-14	cytochrome P450, family 2, subfamily C, polypeptide 18
SCIN	-2,053	7,03E-19	scinderin
VPS13C	-2,089	6,51E-03	vacuolar protein sorting 13 homolog C (S. cerevisiae)
Ces1g	-2,089	3,69E-17	carboxylesterase 1G
TRPV6	-2,090	4,31E-06	transient receptor potential cation channel, subfamily V, member 6
CPM	-2,103	8,15E-16	carboxypeptidase M
SLC35E3	-2,108	5,95E-18	solute carrier family 35, member E3
MFAP3L	-2,133	3,24E-14	microfibrillar-associated protein 3-like
CDA	-2,136	9,01E-17	cytidine deaminase
Iglv1	-2,139	1,11E-18	immunoglobulin lambda variable 1
ADAMTS18	-2,144	4,52E-09	ADAM metallopeptidase with thrombospondin type 1 motif, 18
ST3GAL5	-2,145	3,95E-17	ST3 beta-galactoside alpha-2,3-sialyltransferase 5
HBB	-2,145	2,88E-18	hemoglobin, beta
DIO1	-2,152	5,16E-17	deiodinase, iodothyronine, type I
DDC	-2,153	1,76E-18	dopa decarboxylase (aromatic L-amino acid decarboxylase)
ENO3	-2,172	3,83E-13	enolase 3 (beta, muscle)
FABP2	-2,181	1,51E-20	fatty acid binding protein 2, intestinal
CMTM8	-2,219	8,37E-17	CKLF-like MARVEL transmembrane domain containing 8
AFM	-2,241	4,49E-16	afamin
HMGCS2	-2,243	8,22E-16	3-hydroxy-3-methylglutaryl-CoA synthase 2 (mitochondrial)
Abcb1b	-2,312	9,28E-16	ATP-binding cassette, sub-family B (MDR/TAP), member 1B
PDK4	-2,323	1,46E-14	pyruvate dehydrogenase kinase, isozyme 4
SYCN	-2,334	2,26E-20	syncollin
Pbp2	-2,336	1,49E-18	phosphatidylethanolamine binding protein 2
SYNM	-2,351	8,06E-21	synemin, intermediate filament protein
7530428D23Rik	-2,365	7,85E-06	RIKEN cDNA 7530428D23 gene
Sult1a1	-2,366	1,11E-21	sulfotransferase family 1A, phenol-preferring, member 1
CCL20	-2,402	4,25E-15	chemokine (C-C motif) ligand 20
ABCB1	-2,429	1,86E-18	ATP-binding cassette, sub-family B (MDR/TAP), member 1
AMBP	-2,431	1,87E-12	alpha-1-microglobulin/bikunin precursor
ODF3B	-2,506	6,73E-15	outer dense fiber of sperm tails 3B
CYP4F8	-2,565	2,57E-11	cytochrome P450, family 4, subfamily F, polypeptide 8
SLC37A2	-2,575	9,70E-19	solute carrier family 37 (glucose-6-phosphate transporter), member 2
TMEM35	-2,707	8,49E-15	transmembrane protein 35
PBLD	-2,716	1,78E-04	phenazine biosynthesis-like protein domain containing
HAO2	-2,719	2,51E-20	hydroxyacid oxidase 2 (long chain)
SLC16A9	-2,737	1,54E-17	solute carrier family 16, member 9
Tex19.1	-2,874	5,96E-14	testis expressed gene 19.1
SLC30A10	-2,897	3,80E-18	solute carrier family 30, member 10
TRPM6	-2,975	9,07E-18	transient receptor potential cation channel, subfamily M, member 6
SLC20A1	-3,041	2,96E-22	solute carrier family 20 (phosphate transporter), member 1
SGK1	-3,275	2,87E-23	serum/glucocorticoid regulated kinase 1
Cyp2c40 (includes others)	-3,285	7,48E-14	cytochrome P450, family 2, subfamily c, polypeptide 40
CYP4B1	-4,302	1,72E-18	cytochrome P450, family 4, subfamily B, polypeptide 1

## Sheet: comparison Mut d0 vs d7 
Symbol	Log Ratio	p-value	Entrez Gene Name
REG3A	6,312	1,02E-12	regenerating islet-derived 3 alpha
PLET1	4,727	3,13E-19	placenta expressed transcript 1
SPINK1	4,421	6,81E-18	serine peptidase inhibitor, Kazal type 1
REG3G	4,419	1,52E-10	regenerating islet-derived 3 gamma
B3GALT5	4,279	1,44E-21	UDP-Gal:betaGlcNAc beta 1,3-galactosyltransferase, polypeptide 5
AQP4	4,267	6,28E-19	aquaporin 4
MMP3	4,091	2,01E-20	matrix metallopeptidase 3 (stromelysin 1, progelatinase)
PLA2G5	3,989	1,01E-20	phospholipase A2, group V
GNA14	3,882	1,67E-16	guanine nucleotide binding protein (G protein), alpha 14
SLC5A9	3,867	2,09E-17	solute carrier family 5 (sodium/sugar cotransporter), member 9
IDO1	3,763	7,37E-19	indoleamine 2,3-dioxygenase 1
CSTA	3,626	1,26E-17	cystatin A (stefin A)
Sval1	3,613	2,22E-13	seminal vesicle antigen-like 1
BCL2L15	3,607	2,97E-16	BCL2-like 15
MFSD2A	3,594	9,67E-19	major facilitator superfamily domain containing 2A
SLC28A3	3,557	2,34E-15	solute carrier family 28 (concentrative nucleoside transporter), member 3
Iigp1	3,536	2,02E-20	interferon inducible GTPase 1
Stfa1 (includes others)	3,480	3,72E-16	stefin A1
S100A9	3,395	1,38E-14	S100 calcium binding protein A9
AK4	3,008	4,51E-13	adenylate kinase 4
CD177	2,971	2,87E-14	CD177 molecule
MYL7	2,821	3,68E-14	myosin, light chain 7, regulatory
AKR1C3	2,792	3,34E-12	aldo-keto reductase family 1, member C3
LRG1	2,676	1,79E-16	leucine-rich alpha-2-glycoprotein 1
TRIM15	2,591	4,65E-19	tripartite motif containing 15
TNFAIP3	2,574	2,65E-19	tumor necrosis factor, alpha-induced protein 3
PRSS27	2,503	5,64E-15	protease, serine 27
CXCL6	2,479	5,69E-09	chemokine (C-X-C motif) ligand 6
Sprr2h	2,426	1,94E-11	small proline-rich protein 2H
SLC16A3	2,380	5,36E-20	solute carrier family 16 (monocarboxylate transporter), member 3
Tgtp1/Tgtp2	2,356	4,54E-19	T cell specific GTPase 1
ANXA8/ANXA8L1	2,332	3,78E-15	annexin A8-like 1
Wfdc18	2,273	2,47E-08	WAP four-disulfide core domain 18
Cxcl9	2,251	2,88E-19	chemokine (C-X-C motif) ligand 9
PCSK9	2,249	5,86E-13	proprotein convertase subtilisin/kexin type 9
Ly6a (includes others)	2,247	2,44E-17	lymphocyte antigen 6 complex, locus A
SLC7A11	2,213	5,71E-11	solute carrier family 7 (anionic amino acid transporter light chain, xc- system), member 11
CPXM1	2,202	4,05E-15	carboxypeptidase X (M14 family), member 1
TIFA	2,201	5,49E-19	TRAF-interacting protein with forkhead-associated domain
CD38	2,190	8,41E-15	CD38 molecule
SLC1A1	2,178	2,56E-12	solute carrier family 1 (neuronal/epithelial high affinity glutamate transporter, system Xag), member 1
Ighg	2,170	1,69E-16	Immunoglobulin heavy chain (gamma polypeptide)
DUOXA2	2,161	1,21E-18	dual oxidase maturation factor 2
GBP2	2,145	4,37E-17	guanylate binding protein 2, interferon-inducible
FZD3	2,117	1,07E-10	frizzled class receptor 3
IRG1	2,090	3,91E-14	immunoresponsive 1 homolog (mouse)
STOM	2,070	1,59E-16	stomatin
TGM2	2,056	1,51E-10	transglutaminase 2
SOCS1	2,027	7,51E-19	suppressor of cytokine signaling 1
GZMA	2,024	2,54E-11	granzyme A (granzyme 1, cytotoxic T-lymphocyte-associated serine esterase 3)
CXCL2	2,011	1,08E-06	chemokine (C-X-C motif) ligand 2
IGHM	1,994	5,64E-16	immunoglobulin heavy constant mu
PTK6	1,936	4,30E-11	protein tyrosine kinase 6
THPO	1,925	3,37E-13	thrombopoietin
GBP6	1,924	5,15E-13	guanylate binding protein family, member 6
9130227L01Rik	1,894	2,10E-10	RIKEN cDNA 9130227L01 gene
SYT8	1,892	3,11E-09	synaptotagmin VIII
BHLHA15	1,889	1,64E-14	basic helix-loop-helix family, member a15
IFNG	1,887	4,40E-10	interferon, gamma
DIRC2	1,886	3,43E-11	disrupted in renal carcinoma 2
Igtp	1,876	5,53E-18	interferon gamma induced GTPase
Gzmb	1,872	3,37E-13	granzyme B
CXCL13	1,839	1,03E-16	chemokine (C-X-C motif) ligand 13
BC025446	1,832	3,93E-15	cDNA sequence BC025446
SERPINA3	1,823	1,61E-12	serpin peptidase inhibitor, clade A (alpha-1 antiproteinase, antitrypsin), member 3
HOXA11	1,814	3,21E-15	homeobox A11
LGI2	1,812	4,19E-14	leucine-rich repeat LGI family, member 2
SLC51B	1,801	3,84E-18	solute carrier family 51, beta subunit
LTF	1,799	1,02E-09	lactotransferrin
ADM	1,792	9,57E-11	adrenomedullin
ERO1L	1,784	2,52E-16	ERO1-like (S. cerevisiae)
CHMP4B	1,768	2,49E-13	charged multivesicular body protein 4B
TIMP1	1,767	1,35E-14	TIMP metallopeptidase inhibitor 1
Saa3	1,758	1,81E-18	serum amyloid A 3
Apol10a (includes others)	1,741	1,38E-17	apolipoprotein L 11a
SOCS3	1,735	4,84E-17	suppressor of cytokine signaling 3
CXCL10	1,734	2,31E-14	chemokine (C-X-C motif) ligand 10
Mcpt1	1,732	6,15E-14	mast cell protease 1
CEBPD	1,727	1,07E-18	CCAAT/enhancer binding protein (C/EBP), delta
IGHA1	1,724	1,47E-11	immunoglobulin heavy constant alpha 1
GDA	1,722	2,91E-09	guanine deaminase
STC2	1,711	8,12E-15	stanniocalcin 2
ABCA1	1,709	2,25E-14	ATP-binding cassette, sub-family A (ABC1), member 1
EGLN3	1,708	2,52E-15	egl-9 family hypoxia-inducible factor 3
ICOS	1,705	2,20E-13	inducible T-cell co-stimulator
Iglv1	1,694	2,59E-15	immunoglobulin lambda variable 1
EAF2	1,691	7,36E-16	ELL associated factor 2
TAT	1,681	3,31E-14	tyrosine aminotransferase
Mcpt4	1,676	1,06E-15	mast cell protease 4
MZB1	1,668	1,01E-17	marginal zone B and B1 cell-specific protein
GBP5	1,668	2,11E-11	guanylate binding protein 5
Gm11545	1,666	6,09E-15	predicted gene 11545
S100A4	1,644	3,09E-18	S100 calcium binding protein A4
PSAT1	1,633	2,58E-14	phosphoserine aminotransferase 1
ANXA3	1,627	3,50E-16	annexin A3
DUOX2	1,622	6,42E-08	dual oxidase 2
NETO2	1,619	3,14E-10	neuropilin (NRP) and tolloid (TLL)-like 2
Serpina3g (includes others)	1,613	3,25E-08	serine (or cysteine) peptidase inhibitor, clade A, member 3G
Gyk	1,608	2,18E-10	glycerol kinase
FUT2	1,606	5,23E-17	fucosyltransferase 2 (secretor status included)
CD14	1,596	5,88E-16	CD14 molecule
TNFRSF1B	1,594	3,53E-12	tumor necrosis factor receptor superfamily, member 1B
SCN3B	1,591	1,10E-11	sodium channel, voltage-gated, type III, beta subunit
SAA1	1,588	6,71E-17	serum amyloid A1
IL1RN	1,567	1,80E-11	interleukin 1 receptor antagonist
IL33	1,565	2,94E-12	interleukin 33
CCL19	1,563	3,50E-16	chemokine (C-C motif) ligand 19
Igha	1,561	5,57E-11	immunoglobulin heavy constant alpha
TNF	1,556	4,41E-11	tumor necrosis factor
ATP1B2	1,552	1,52E-13	ATPase, Na+/K+ transporting, beta 2 polypeptide
IL22	1,549	1,64E-08	interleukin 22
ANXA1	1,539	3,30E-17	annexin A1
LRRC4	1,521	2,94E-12	leucine rich repeat containing 4
S100G	1,520	1,38E-15	S100 calcium binding protein G
TLR4	1,517	4,74E-10	toll-like receptor 4
FOSB	1,515	3,98E-09	FBJ murine osteosarcoma viral oncogene homolog B
IL18BP	1,502	1,26E-10	interleukin 18 binding protein
POU2AF1	1,494	1,19E-17	POU class 2 associating factor 1
C3orf18	1,492	9,05E-09	chromosome 3 open reading frame 18
C2CD4B	1,490	2,47E-18	C2 calcium-dependent domain containing 4B
TAP1	1,489	2,20E-12	transporter 1, ATP-binding cassette, sub-family B (MDR/TAP)
P4HA1	1,488	7,38E-13	prolyl 4-hydroxylase, alpha polypeptide I
SEC61A1	1,484	2,70E-10	Sec61 alpha 1 subunit (S. cerevisiae)
HMOX1	1,483	1,53E-10	heme oxygenase (decycling) 1
C2CD4A	1,479	6,03E-13	C2 calcium-dependent domain containing 4A
B3GNT5	1,478	4,48E-11	UDP-GlcNAc:betaGal beta-1,3-N-acetylglucosaminyltransferase 5
SLC9A3	1,475	3,18E-15	solute carrier family 9, subfamily A (NHE3, cation proton antiporter 3), member 3
NLRX1	1,471	5,09E-13	NLR family member X1
INF2	1,467	1,64E-16	inverted formin, FH2 and WH2 domain containing
PHGDH	1,449	1,62E-14	phosphoglycerate dehydrogenase
TMEM64	1,441	1,30E-11	transmembrane protein 64
PFKP	1,440	4,78E-12	phosphofructokinase, platelet
SIDT1	1,437	3,32E-13	SID1 transmembrane family, member 1
SLAMF6	1,432	2,03E-12	SLAM family member 6
MS4A10	1,430	2,41E-14	membrane-spanning 4-domains, subfamily A, member 10
CKAP4	1,422	2,70E-19	cytoskeleton-associated protein 4
ZC3H12A	1,418	3,12E-12	zinc finger CCCH-type containing 12A
SPN	1,418	1,72E-16	sialophorin
Igk	1,403	1,04E-11	immunoglobulin kappa chain complex
NCF2	1,399	2,14E-15	neutrophil cytosolic factor 2
LCN2	1,397	8,81E-06	lipocalin 2
KIF15	1,396	4,35E-09	kinesin family member 15
XDH	1,393	4,30E-12	xanthine dehydrogenase
GCH1	1,392	3,49E-13	GTP cyclohydrolase 1
SMPDL3B	1,392	1,06E-10	sphingomyelin phosphodiesterase, acid-like 3B
CCDC93	1,390	1,53E-14	coiled-coil domain containing 93
IGHG1	1,387	1,94E-13	immunoglobulin heavy constant gamma 1 (G1m marker)
RIPK3	1,385	2,68E-14	receptor-interacting serine-threonine kinase 3
LSS	1,382	1,35E-10	lanosterol synthase (2,3-oxidosqualene-lanosterol cyclase)
TRIM10	1,382	5,64E-05	tripartite motif containing 10
Chil3/Chil4	1,380	3,44E-07	chitinase-like 3
LRP8	1,380	5,68E-07	low density lipoprotein receptor-related protein 8, apolipoprotein e receptor
Gm8096	1,360	1,10E-09	3-phosphoglycerate dehydrogenase pseudogene
CEBPB	1,358	7,43E-11	CCAAT/enhancer binding protein (C/EBP), beta
AW112010	1,357	4,01E-12	expressed sequence AW112010
AICDA	1,356	6,23E-07	activation-induced cytidine deaminase
Wfdc17	1,355	1,32E-12	WAP four-disulfide core domain 17
NRAP	1,348	5,01E-14	nebulin-related anchoring protein
TMEM173	1,345	1,09E-14	transmembrane protein 173
KLHL6	1,345	1,11E-08	kelch-like family member 6
C4A/C4B	1,337	2,63E-13	complement component 4B (Chido blood group)
CLDN2	1,336	1,80E-14	claudin 2
FAM154A	1,333	9,80E-09	family with sequence similarity 154, member A
RDH16	1,326	6,86E-11	retinol dehydrogenase 16 (all-trans)
CEACAM18	1,325	2,09E-13	carcinoembryonic antigen-related cell adhesion molecule 18
Ccl2	1,324	3,35E-10	chemokine (C-C motif) ligand 2
BCAT1	1,322	7,77E-09	branched chain amino-acid transaminase 1, cytosolic
AI662270	1,317	1,75E-08	expressed sequence AI662270
BNIP3	1,315	1,14E-11	BCL2/adenovirus E1B 19kDa interacting protein 3
CRELD2	1,313	1,33E-16	cysteine-rich with EGF-like domains 2
SBNO2	1,306	1,78E-10	strawberry notch homolog 2 (Drosophila)
HAS2	1,301	2,66E-04	hyaluronan synthase 2
S100A8	1,300	9,82E-09	S100 calcium binding protein A8
UBD	1,299	2,84E-15	ubiquitin D
NFKBIZ	1,290	3,89E-16	nuclear factor of kappa light polypeptide gene enhancer in B-cells inhibitor, zeta
RAPH1	1,289	1,22E-11	Ras association (RalGDS/AF-6) and pleckstrin homology domains 1
Igkv6-14	1,286	4,36E-11	immunoglobulin kappa variable 6-14
KRT23	1,283	5,25E-11	keratin 23 (histone deacetylase inducible)
RPS13	1,276	2,78E-11	ribosomal protein S13
MUC13	1,274	1,67E-16	mucin 13, cell surface associated
CARD14	1,274	7,14E-11	caspase recruitment domain family, member 14
TMEM50B	1,274	7,52E-12	transmembrane protein 50B
RNF19B	1,272	1,05E-11	ring finger protein 19B
MYL4	1,270	2,35E-10	myosin, light chain 4, alkali; atrial, embryonic
WARS	1,263	7,32E-16	tryptophanyl-tRNA synthetase
LAP3	1,260	4,36E-14	leucine aminopeptidase 3
IL21R	1,257	4,78E-08	interleukin 21 receptor
GABPB1	1,255	3,03E-07	GA binding protein transcription factor, beta subunit 1
HIF1A	1,253	1,39E-12	hypoxia inducible factor 1, alpha subunit (basic helix-loop-helix transcription factor)
GSTM3	1,251	9,15E-17	glutathione S-transferase mu 3 (brain)
CLU	1,246	4,23E-14	clusterin
CORO1A	1,244	5,25E-14	coronin, actin binding protein, 1A
CP	1,243	1,09E-09	ceruloplasmin (ferroxidase)
FRMPD1	1,242	9,81E-07	FERM and PDZ domain containing 1
FARSA	1,240	1,13E-14	phenylalanyl-tRNA synthetase, alpha subunit
ZNF428	1,238	1,93E-13	zinc finger protein 428
SLC25A37	1,237	2,41E-06	solute carrier family 25 (mitochondrial iron transporter), member 37
TG	1,237	3,23E-09	thyroglobulin
MS4A8	1,234	1,12E-13	membrane-spanning 4-domains, subfamily A, member 8
PSMB9	1,233	2,25E-17	proteasome (prosome, macropain) subunit, beta type, 9
DEF6	1,232	1,22E-10	differentially expressed in FDCP 6 homolog (mouse)
TRIM29	1,230	6,51E-11	tripartite motif containing 29
LOC101056014	1,229	3,74E-14	serine/arginine repetitive matrix protein 2-like
ASNS	1,228	1,38E-16	asparagine synthetase (glutamine-hydrolyzing)
DHRS9	1,227	5,47E-13	dehydrogenase/reductase (SDR family) member 9
LMNB1	1,224	4,04E-12	lamin B1
FKBP11	1,223	1,30E-13	FK506 binding protein 11, 19 kDa
PLA2G12B	1,219	2,15E-13	phospholipase A2, group XIIB
CCR6	1,218	3,46E-10	chemokine (C-C motif) receptor 6
Ceacam10	1,214	8,71E-12	carcinoembryonic antigen-related cell adhesion molecule 10
C3	1,211	2,30E-17	complement component 3
CST7	1,202	7,81E-09	cystatin F (leukocystatin)
PCP2	1,198	2,10E-10	Purkinje cell protein 2
C530007A02Rik	1,198	1,58E-07	RIKEN cDNA C530007A02 gene
ARHGDIB	1,196	1,17E-15	Rho GDP dissociation inhibitor (GDI) beta
BATF2	1,196	6,62E-14	basic leucine zipper transcription factor, ATF-like 2
TOR1AIP1	1,195	2,40E-08	torsin A interacting protein 1
CEACAM20	1,195	3,36E-12	carcinoembryonic antigen-related cell adhesion molecule 20
UCK2	1,195	1,18E-10	uridine-cytidine kinase 2
FUT8	1,193	2,34E-11	fucosyltransferase 8 (alpha (1,6) fucosyltransferase)
Cyp2d9 (includes others)	1,192	6,98E-16	cytochrome P450, family 2, subfamily d, polypeptide 9
TROAP	1,190	3,23E-07	trophinin associated protein
MEF2B	1,186	4,15E-10	myocyte enhancer factor 2B
LAT	1,183	4,91E-12	linker for activation of T cells
KRTAP13-2	1,181	5,93E-05	keratin associated protein 13-2
TMCO4	1,179	6,56E-07	transmembrane and coiled-coil domains 4
FAM46C	1,179	2,64E-14	family with sequence similarity 46, member C
CLEC5A	1,178	1,72E-09	C-type lectin domain family 5, member A
Gm5547	1,176	5,13E-12	predicted gene 5547
LCP1	1,173	4,77E-13	lymphocyte cytosolic protein 1 (L-plastin)
TNNI2	1,172	9,18E-12	troponin I type 2 (skeletal, fast)
MFSD4	1,171	1,08E-07	major facilitator superfamily domain containing 4
MANF	1,168	2,38E-15	mesencephalic astrocyte-derived neurotrophic factor
ST3GAL4	1,168	2,60E-06	ST3 beta-galactoside alpha-2,3-sialyltransferase 4
HCLS1	1,168	1,25E-10	hematopoietic cell-specific Lyn substrate 1
SPPL2A	1,166	1,47E-10	signal peptide peptidase like 2A
HK2	1,163	2,77E-11	hexokinase 2
IRGM	1,158	5,01E-14	immunity-related GTPase family, M
GBP7	1,157	2,46E-10	guanylate binding protein 7
ARF1	1,156	8,59E-11	ADP-ribosylation factor 1
Igh	1,154	1,29E-13	immunoglobulin heavy chain complex
MARCO	1,151	3,07E-07	macrophage receptor with collagenous structure
CHST13	1,149	2,72E-06	carbohydrate (chondroitin 4) sulfotransferase 13
CTSC	1,147	4,38E-15	cathepsin C
C6orf62	1,137	8,16E-09	chromosome 6 open reading frame 62
FAM26F	1,134	2,70E-09	family with sequence similarity 26, member F
CLCA4	1,133	5,98E-13	chloride channel accessory 4
PABPC1	1,131	1,04E-07	poly(A) binding protein, cytoplasmic 1
STAT1	1,129	7,79E-16	signal transducer and activator of transcription 1, 91kDa
MYBL2	1,129	5,82E-12	v-myb avian myeloblastosis viral oncogene homolog-like 2
CYR61	1,128	1,25E-12	cysteine-rich, angiogenic inducer, 61
E2F7	1,128	1,65E-08	E2F transcription factor 7
MTFR2	1,127	2,82E-10	mitochondrial fission regulator 2
RNASET2	1,125	1,36E-08	ribonuclease T2
CD47	1,124	1,45E-15	CD47 molecule
NFIL3	1,122	8,32E-13	nuclear factor, interleukin 3 regulated
ALDH1L1	1,120	1,60E-14	aldehyde dehydrogenase 1 family, member L1
CALR	1,120	9,66E-10	calreticulin
BARX2	1,119	1,58E-07	BARX homeobox 2
APBB1IP	1,111	4,15E-09	amyloid beta (A4) precursor protein-binding, family B, member 1 interacting protein
Speer6-ps1	1,111	1,40E-08	spermatogenesis associated glutamate (E)-rich protein 6, pseudogene 1
C1GALT1	1,110	1,43E-11	core 1 synthase, glycoprotein-N-acetylgalactosamine 3-beta-galactosyltransferase, 1
MAP4K1	1,109	4,56E-14	mitogen-activated protein kinase kinase kinase kinase 1
TEX12	1,109	3,07E-08	testis expressed 12
PFAS	1,108	3,32E-10	phosphoribosylformylglycinamidine synthase
CACNA1S	1,108	5,87E-12	calcium channel, voltage-dependent, L type, alpha 1S subunit
PSMB8	1,107	1,98E-13	proteasome (prosome, macropain) subunit, beta type, 8
IGFBP5	1,107	4,27E-13	insulin-like growth factor binding protein 5
ICAM1	1,106	6,99E-14	intercellular adhesion molecule 1
IL1R2	1,106	2,24E-06	interleukin 1 receptor, type II
MCM3	1,106	4,58E-12	minichromosome maintenance complex component 3
APOBEC3B	1,105	6,05E-08	apolipoprotein B mRNA editing enzyme, catalytic polypeptide-like 3B
Tmsb4x (includes others)	1,104	2,11E-12	thymosin, beta 4, X chromosome
CYP20A1	1,101	4,16E-10	cytochrome P450, family 20, subfamily A, polypeptide 1
TP53I11	1,100	7,15E-12	tumor protein p53 inducible protein 11
ACSL4	1,096	5,92E-13	acyl-CoA synthetase long-chain family member 4
Ccl8	1,095	6,60E-12	chemokine (C-C motif) ligand 8
TATDN2	1,094	1,06E-07	TatD DNase domain containing 2
IL34	1,093	9,94E-11	interleukin 34
SPATS2L	1,092	1,40E-11	spermatogenesis associated, serine-rich 2-like
CHST3	1,091	1,82E-15	carbohydrate (chondroitin 6) sulfotransferase 3
PGLYRP1	1,085	1,13E-14	peptidoglycan recognition protein 1
Gsdmcl-ps	1,085	7,22E-09	gasdermin C-like, pseudogene
IL18	1,081	2,53E-13	interleukin 18
STEAP4	1,079	4,77E-04	STEAP family member 4
ST7L	1,078	4,95E-08	suppression of tumorigenicity 7 like
TAC1	1,077	3,40E-10	tachykinin, precursor 1
LRRC59	1,075	5,47E-14	leucine rich repeat containing 59
AK2	1,074	2,06E-09	adenylate kinase 2
Gm2881	1,071	6,10E-10	predicted gene 2881
KIFC1	1,070	2,54E-12	kinesin family member C1
TNFSF10	1,070	1,94E-11	tumor necrosis factor (ligand) superfamily, member 10
IL12RB1	1,070	2,64E-10	interleukin 12 receptor, beta 1
PTX3	1,069	2,59E-06	pentraxin 3, long
PDE11A	1,069	2,06E-06	phosphodiesterase 11A
AKNA	1,069	2,15E-11	AT-hook transcription factor
BTK	1,069	5,09E-09	Bruton agammaglobulinemia tyrosine kinase
TNFSF13B	1,068	1,79E-11	tumor necrosis factor (ligand) superfamily, member 13b
C2orf43	1,066	5,31E-15	chromosome 2 open reading frame 43
ITGAL	1,065	2,33E-07	integrin, alpha L (antigen CD11A (p180), lymphocyte function-associated antigen 1; alpha polypeptide)
HBE1	1,064	5,37E-03	hemoglobin, epsilon 1
FEN1	1,062	8,91E-11	flap structure-specific endonuclease 1
IL4R	1,059	1,24E-14	interleukin 4 receptor
CELSR1	1,059	6,41E-14	cadherin, EGF LAG seven-pass G-type receptor 1
TAPBPL	1,056	4,20E-09	TAP binding protein-like
Rnf125	1,054	1,89E-11	ring finger protein 125
UBE2S	1,049	8,65E-12	ubiquitin-conjugating enzyme E2S
RASSF4	1,049	6,60E-12	Ras association (RalGDS/AF-6) domain family member 4
GTF2A1	1,049	2,61E-09	general transcription factor IIA, 1, 19/37kDa
SASH3	1,048	4,25E-11	SAM and SH3 domain containing 3
PLA2G4F	1,048	5,13E-06	phospholipase A2, group IVF
DDAH1	1,044	4,81E-12	dimethylarginine dimethylaminohydrolase 1
DYNC1LI1	1,043	5,24E-09	dynein, cytoplasmic 1, light intermediate chain 1
TTC39A	1,042	3,77E-15	tetratricopeptide repeat domain 39A
Scd2	1,041	1,33E-16	stearoyl-Coenzyme A desaturase 2
CEMIP	1,040	3,77E-06	cell migration inducing protein, hyaluronan binding
HLA-DMA	1,039	5,83E-13	major histocompatibility complex, class II, DM alpha
Oosp1	1,039	7,23E-06	oocyte secreted protein 1
Gpx2-ps1	1,038	2,46E-11	glutathione peroxidase 2, pseudogene 1
CTNNAL1	1,035	9,96E-13	catenin (cadherin-associated protein), alpha-like 1
DERL3	1,033	1,02E-10	derlin 3
FES	1,032	2,67E-09	feline sarcoma oncogene
SPIB	1,032	5,43E-12	Spi-B transcription factor (Spi-1/PU.1 related)
TBC1D20	1,032	4,94E-11	TBC1 domain family, member 20
TRIM27	1,030	8,18E-07	tripartite motif containing 27
C1R	1,030	4,13E-11	complement component 1, r subcomponent
Gvin1 (includes others)	1,029	6,26E-13	GTPase, very large interferon inducible 1
MMS22L	1,029	4,24E-11	MMS22-like, DNA repair protein
ODF2	1,029	1,51E-08	outer dense fiber of sperm tails 2
PRSS16	1,027	2,27E-06	protease, serine, 16 (thymus)
LPXN	1,026	1,31E-13	leupaxin
SULF1	1,025	2,67E-12	sulfatase 1
EGR2	1,025	1,02E-10	early growth response 2
VPREB3	1,021	1,29E-08	pre-B lymphocyte 3
B2M	1,019	3,93E-11	beta-2-microglobulin
APOL6	1,018	2,76E-15	apolipoprotein L, 6
SH3BP2	1,018	3,18E-06	SH3-domain binding protein 2
LMAN1	1,017	7,22E-08	lectin, mannose-binding, 1
VCAM1	1,016	1,89E-12	vascular cell adhesion molecule 1
TEAD4	1,016	3,34E-04	TEA domain family member 4
OSGIN2	1,016	4,39E-09	oxidative stress induced growth inhibitor family member 2
CD5	1,015	8,45E-13	CD5 molecule
PDIA6	1,014	4,16E-09	protein disulfide isomerase family A, member 6
IMPAD1	1,013	5,58E-11	inositol monophosphatase domain containing 1
B3GNT7	1,012	7,66E-05	UDP-GlcNAc:betaGal beta-1,3-N-acetylglucosaminyltransferase 7
KIF23	1,011	4,64E-13	kinesin family member 23
A630023P12Rik	1,010	1,75E-06	RIKEN cDNA A630023P12 gene
HLA-DMB	1,006	2,34E-15	major histocompatibility complex, class II, DM beta
SMPD3	1,003	1,24E-10	sphingomyelin phosphodiesterase 3, neutral membrane (neutral sphingomyelinase II)
IL27RA	1,002	5,00E-08	interleukin 27 receptor, alpha
ROBO4	-1,000	9,18E-12	roundabout, axon guidance receptor, homolog 4 (Drosophila)
PPM1E	-1,000	1,94E-07	protein phosphatase, Mg2+/Mn2+ dependent, 1E
FILIP1	-1,001	1,29E-08	filamin A interacting protein 1
LRIG2	-1,001	1,88E-13	leucine-rich repeats and immunoglobulin-like domains 2
CYP2C9	-1,002	2,53E-14	cytochrome P450, family 2, subfamily C, polypeptide 9
MMP15	-1,002	4,00E-10	matrix metallopeptidase 15 (membrane-inserted)
HSD3B2	-1,003	1,56E-05	hydroxy-delta-5-steroid dehydrogenase, 3 beta- and steroid delta-isomerase 2
GSTM1	-1,004	4,22E-15	glutathione S-transferase mu 1
NENF	-1,006	2,59E-12	neudesin neurotrophic factor
NT5E	-1,006	5,37E-13	5'-nucleotidase, ecto (CD73)
ALDH2	-1,007	5,80E-08	aldehyde dehydrogenase 2 family (mitochondrial)
CISH	-1,009	1,18E-11	cytokine inducible SH2-containing protein
Spg20	-1,010	5,04E-11	spastic paraplegia 20, spartin (Troyer syndrome) homolog (human)
IRF2BP2	-1,010	2,34E-13	interferon regulatory factor 2 binding protein 2
HLA-A	-1,010	4,90E-15	major histocompatibility complex, class I, A
PHLDA3	-1,010	7,31E-16	pleckstrin homology-like domain, family A, member 3
SMARCD3	-1,010	9,16E-10	SWI/SNF related, matrix associated, actin dependent regulator of chromatin, subfamily d, member 3
CPXM2	-1,011	7,77E-12	carboxypeptidase X (M14 family), member 2
ABHD3	-1,011	8,94E-10	abhydrolase domain containing 3
NREP	-1,013	3,92E-05	neuronal regeneration related protein
MSRB2	-1,013	2,16E-11	methionine sulfoxide reductase B2
STARD5	-1,014	4,38E-13	StAR-related lipid transfer (START) domain containing 5
PTRF	-1,014	3,07E-13	polymerase I and transcript release factor
TCEAL6	-1,014	1,54E-11	transcription elongation factor A (SII)-like 6
KCTD15	-1,015	2,62E-11	potassium channel tetramerization domain containing 15
FLNC	-1,015	9,66E-13	filamin C, gamma
SPEG	-1,015	4,40E-11	SPEG complex locus
BMP8A	-1,015	2,66E-08	bone morphogenetic protein 8a
9630010G10Rik	-1,018	1,50E-06	RIKEN cDNA 9630010G10 gene
ITGA1	-1,018	1,35E-10	integrin, alpha 1
PDE4DIP	-1,018	1,81E-12	phosphodiesterase 4D interacting protein
TRPS1	-1,018	6,35E-11	trichorhinophalangeal syndrome I
SETD7	-1,019	1,20E-12	SET domain containing (lysine methyltransferase) 7
TCF7L1	-1,020	2,44E-14	transcription factor 7-like 1 (T-cell specific, HMG-box)
Sh3bgr	-1,020	2,02E-07	SH3-binding domain glutamic acid-rich protein
Prdx6b	-1,022	4,74E-17	peroxiredoxin 6B
ABHD6	-1,022	9,31E-12	abhydrolase domain containing 6
SLC17A4	-1,022	1,99E-11	solute carrier family 17, member 4
SYN2	-1,023	8,56E-09	synapsin II
PHLPP2	-1,023	1,89E-13	PH domain and leucine rich repeat protein phosphatase 2
FBLN7	-1,024	1,33E-11	fibulin 7
AHRR	-1,024	8,50E-09	aryl-hydrocarbon receptor repressor
B3GALNT1	-1,024	2,39E-10	beta-1,3-N-acetylgalactosaminyltransferase 1 (globoside blood group)
FAM102A	-1,024	8,50E-12	family with sequence similarity 102, member A
CACNA2D2	-1,025	3,48E-08	calcium channel, voltage-dependent, alpha 2/delta subunit 2
SOGA1	-1,026	4,00E-10	suppressor of glucose, autophagy associated 1
SMAD7	-1,026	9,07E-10	SMAD family member 7
EMCN	-1,029	1,52E-12	endomucin
TIAM2	-1,029	5,75E-13	T-cell lymphoma invasion and metastasis 2
DDX43	-1,030	1,11E-08	DEAD (Asp-Glu-Ala-Asp) box polypeptide 43
ENPP5	-1,031	2,13E-10	ectonucleotide pyrophosphatase/phosphodiesterase 5 (putative)
Xlr5a (includes others)	-1,031	1,57E-07	X-linked lymphocyte-regulated 5A
GHR	-1,031	4,42E-12	growth hormone receptor
RASL12	-1,032	9,97E-10	RAS-like, family 12
ITGA11	-1,032	1,05E-12	integrin, alpha 11
TUBB2A	-1,034	1,53E-11	tubulin, beta 2A class IIa
STRBP	-1,034	9,27E-09	spermatid perinuclear RNA binding protein
PTPRF	-1,036	4,16E-10	protein tyrosine phosphatase, receptor type, F
FGFR2	-1,036	4,14E-11	fibroblast growth factor receptor 2
USP53	-1,036	1,27E-12	ubiquitin specific peptidase 53
KIFC2	-1,036	2,94E-10	kinesin family member C2
RETN	-1,037	4,33E-05	resistin
CYTL1	-1,037	4,17E-05	cytokine-like 1
TCTEX1D2	-1,038	8,22E-15	Tctex1 domain containing 2
ENAH	-1,039	5,03E-09	enabled homolog (Drosophila)
PRDX6	-1,040	7,97E-15	peroxiredoxin 6
TSPAN9	-1,041	1,41E-14	tetraspanin 9
GUCY1A3	-1,042	1,23E-08	guanylate cyclase 1, soluble, alpha 3
SNRK	-1,042	4,33E-09	SNF related kinase
MYL9	-1,043	2,34E-14	myosin, light chain 9, regulatory
GMPR	-1,043	5,16E-13	guanosine monophosphate reductase
SLC23A2	-1,044	1,40E-11	solute carrier family 23 (ascorbic acid transporter), member 2
KCNJ8	-1,045	2,14E-15	potassium inwardly-rectifying channel, subfamily J, member 8
RAI14	-1,046	9,50E-09	retinoic acid induced 14
PCDH12	-1,047	3,43E-12	protocadherin 12
GLP2R	-1,048	1,25E-07	glucagon-like peptide 2 receptor
MAGEH1	-1,048	3,12E-10	melanoma antigen family H, 1
HECTD4	-1,048	1,20E-09	HECT domain containing E3 ubiquitin protein ligase 4
TSC22D2	-1,050	6,96E-09	TSC22 domain family, member 2
Kdm1b	-1,051	7,05E-14	lysine (K)-specific demethylase 1B
ZNF462	-1,051	7,39E-13	zinc finger protein 462
DMD	-1,053	5,72E-08	dystrophin
SGCE	-1,053	3,60E-11	sarcoglycan, epsilon
FXYD1	-1,054	2,11E-12	FXYD domain containing ion transport regulator 1
FN3K	-1,054	2,33E-06	fructosamine 3 kinase
Ces2g	-1,054	1,63E-06	carboxylesterase 2G
WFDC1	-1,055	4,07E-10	WAP four-disulfide core domain 1
ACBD4	-1,055	8,45E-16	acyl-CoA binding domain containing 4
MERTK	-1,056	6,01E-14	c-mer proto-oncogene tyrosine kinase
WDR78	-1,058	1,33E-10	WD repeat domain 78
EMP2	-1,059	5,86E-11	epithelial membrane protein 2
9530006C21Rik	-1,059	2,87E-09	RIKEN cDNA 9530006C21 gene
AQP11	-1,059	2,44E-14	aquaporin 11
C14orf159	-1,060	5,11E-14	chromosome 14 open reading frame 159
CCDC107	-1,060	9,78E-10	coiled-coil domain containing 107
PMM1	-1,060	6,60E-13	phosphomannomutase 1
SHISA2	-1,061	7,79E-11	shisa family member 2
FAM195A	-1,061	1,79E-15	family with sequence similarity 195, member A
ST6GALNAC2	-1,061	5,55E-14	ST6 (alpha-N-acetyl-neuraminyl-2,3-beta-galactosyl-1,3)-N-acetylgalactosaminide alpha-2,6-sialyltransferase 2
NID1	-1,062	2,00E-13	nidogen 1
CDC42EP3	-1,063	1,94E-10	CDC42 effector protein (Rho GTPase binding) 3
ACTA1	-1,064	3,24E-12	actin, alpha 1, skeletal muscle
PDE8B	-1,064	3,89E-08	phosphodiesterase 8B
PELI2	-1,064	7,64E-09	pellino E3 ubiquitin protein ligase family member 2
RHOD	-1,065	7,02E-13	ras homolog family member D
FDXR	-1,065	2,46E-14	ferredoxin reductase
PLXNA2	-1,065	5,56E-12	plexin A2
TMEM38A	-1,066	2,89E-07	transmembrane protein 38A
RAB6B	-1,066	9,24E-13	RAB6B, member RAS oncogene family
NRP2	-1,067	6,17E-13	neuropilin 2
TTC39C	-1,067	6,19E-10	tetratricopeptide repeat domain 39C
ENKUR	-1,069	2,10E-04	enkurin, TRPC channel interacting protein
TSGA10	-1,070	1,24E-09	testis specific, 10
CCS	-1,072	2,55E-16	copper chaperone for superoxide dismutase
RHOU	-1,072	1,51E-14	ras homolog family member U
PPP1R3C	-1,073	9,44E-07	protein phosphatase 1, regulatory subunit 3C
TMED6	-1,074	5,68E-08	transmembrane emp24 protein transport domain containing 6
C15orf65	-1,075	7,98E-09	chromosome 15 open reading frame 65
BC023202	-1,076	1,11E-06	cDNA sequence BC023202
RHOBTB3	-1,077	1,95E-08	Rho-related BTB domain containing 3
LEPR	-1,078	5,16E-05	leptin receptor
TMPRSS5	-1,079	8,10E-09	transmembrane protease, serine 5
CACNA1G	-1,079	9,21E-07	calcium channel, voltage-dependent, T type, alpha 1G subunit
6230424C14Rik	-1,081	4,43E-11	RIKEN cDNA 6230424C14 gene
TLE2	-1,081	8,01E-12	transducin-like enhancer of split 2
RIMS1	-1,082	2,09E-09	regulating synaptic membrane exocytosis 1
PTPRB	-1,082	1,39E-13	protein tyrosine phosphatase, receptor type, B
IPP	-1,082	8,38E-12	intracisternal A particle-promoted polypeptide
PCNX	-1,084	4,60E-09	pecanex homolog (Drosophila)
METTL15	-1,084	4,68E-09	methyltransferase like 15
OPHN1	-1,084	1,16E-06	oligophrenin 1
TCF15	-1,085	1,69E-06	transcription factor 15 (basic helix-loop-helix)
PALLD	-1,086	4,10E-15	palladin, cytoskeletal associated protein
GRP	-1,087	1,61E-08	gastrin-releasing peptide
HIST1H2BJ	-1,087	2,76E-11	histone cluster 1, H2bj
PLEKHA1	-1,087	6,13E-12	pleckstrin homology domain containing, family A (phosphoinositide binding specific) member 1
TMOD1	-1,087	1,59E-07	tropomodulin 1
5330421C15Rik	-1,088	6,57E-06	RIKEN cDNA 5330421C15 gene
IGFBP2	-1,089	8,35E-10	insulin-like growth factor binding protein 2, 36kDa
PCCA	-1,090	2,93E-12	propionyl CoA carboxylase, alpha polypeptide
Col6a4	-1,090	3,74E-14	collagen, type VI, alpha 4
WDR60	-1,092	8,38E-12	WD repeat domain 60
ARL3	-1,092	5,26E-12	ADP-ribosylation factor-like 3
TMIE	-1,092	2,31E-05	transmembrane inner ear
PRAP1	-1,093	7,69E-15	proline-rich acidic protein 1
PRKCZ	-1,093	9,60E-12	protein kinase C, zeta
C8orf4	-1,093	4,48E-11	chromosome 8 open reading frame 4
Egfbp2	-1,095	2,11E-13	epidermal growth factor binding protein type B
CYS1	-1,098	1,20E-09	cystin 1
Cox8b	-1,098	8,30E-08	cytochrome c oxidase subunit VIIIb
FERMT2	-1,099	5,65E-16	fermitin family member 2
Ppap2a	-1,099	7,08E-10	phosphatidic acid phosphatase type 2A
UPB1	-1,099	7,54E-07	ureidopropionase, beta
FOXF2	-1,099	2,44E-09	forkhead box F2
Npy4r	-1,099	2,10E-09	neuropeptide Y receptor Y4
Foxn3	-1,099	8,96E-14	forkhead box N3
IL15	-1,100	2,35E-11	interleukin 15
TBC1D16	-1,101	5,39E-10	TBC1 domain family, member 16
CALCRL	-1,103	1,13E-11	calcitonin receptor-like
NCAM1	-1,103	7,82E-12	neural cell adhesion molecule 1
GNG11	-1,104	1,26E-16	guanine nucleotide binding protein (G protein), gamma 11
HPGD	-1,105	1,64E-15	hydroxyprostaglandin dehydrogenase 15-(NAD)
GPT	-1,105	3,51E-15	glutamic-pyruvate transaminase (alanine aminotransferase)
USP33	-1,106	6,50E-09	ubiquitin specific peptidase 33
SOX6	-1,106	4,73E-08	SRY (sex determining region Y)-box 6
GADD45A	-1,106	1,63E-14	growth arrest and DNA-damage-inducible, alpha
CKB	-1,110	6,29E-14	creatine kinase, brain
EFHB	-1,110	1,00E-06	EF-hand domain family, member B
NXPH3	-1,110	4,87E-11	neurexophilin 3
1810009N02Rik	-1,111	1,38E-04	RIKEN cDNA 1810009N02 gene
Clec2e/Clec2h	-1,111	1,44E-05	C-type lectin domain family 2, member h
CREB3L3	-1,116	5,36E-08	cAMP responsive element binding protein 3-like 3
ABCB6	-1,116	9,71E-16	ATP-binding cassette, sub-family B (MDR/TAP), member 6
F2R	-1,117	7,70E-12	coagulation factor II (thrombin) receptor
OPLAH	-1,118	2,91E-11	5-oxoprolinase (ATP-hydrolysing)
FHL1	-1,118	1,06E-10	four and a half LIM domains 1
DMPK	-1,119	1,64E-14	dystrophia myotonica-protein kinase
PROCR	-1,120	7,97E-14	protein C receptor, endothelial
TMEM30B	-1,121	4,98E-11	transmembrane protein 30B
CLMP	-1,122	5,76E-15	CXADR-like membrane protein
KIAA0408	-1,122	2,85E-07	KIAA0408
TNFRSF19	-1,123	1,23E-09	tumor necrosis factor receptor superfamily, member 19
SLC24A3	-1,123	5,82E-12	solute carrier family 24 (sodium/potassium/calcium exchanger), member 3
RGS2	-1,124	6,36E-05	regulator of G-protein signaling 2, 24kDa
ADAMTS8	-1,125	3,37E-10	ADAM metallopeptidase with thrombospondin type 1 motif, 8
LRP4	-1,126	4,06E-12	low density lipoprotein receptor-related protein 4
THRA	-1,126	4,06E-15	thyroid hormone receptor, alpha
D7Ertd715e	-1,127	1,61E-09	DNA segment, Chr 7, ERATO Doi 715, expressed
HHATL	-1,127	1,02E-05	hedgehog acyltransferase-like
TTBK2	-1,127	6,81E-11	tau tubulin kinase 2
RASSF10	-1,129	3,21E-05	Ras association (RalGDS/AF-6) domain family (N-terminal) member 10
SLC22A1	-1,129	2,31E-14	solute carrier family 22 (organic cation transporter), member 1
VIT	-1,131	2,50E-06	vitrin
PITPNM3	-1,131	1,02E-06	PITPNM family member 3
NR4A1	-1,132	4,81E-16	nuclear receptor subfamily 4, group A, member 1
SLC7A10	-1,133	6,09E-05	solute carrier family 7 (neutral amino acid transporter light chain, asc system), member 10
HADH	-1,133	3,67E-11	hydroxyacyl-CoA dehydrogenase
BMP2	-1,134	7,25E-11	bone morphogenetic protein 2
OGN	-1,136	1,66E-14	osteoglycin
CYP2F1	-1,141	1,33E-05	cytochrome P450, family 2, subfamily F, polypeptide 1
SDR42E1	-1,143	3,32E-14	short chain dehydrogenase/reductase family 42E, member 1
COL23A1	-1,143	1,85E-09	collagen, type XXIII, alpha 1
SLC16A11	-1,144	8,14E-10	solute carrier family 16, member 11
WWP1	-1,144	1,69E-03	WW domain containing E3 ubiquitin protein ligase 1
Aldh1a7	-1,145	9,60E-14	aldehyde dehydrogenase family 1, subfamily A7
SEPP1	-1,147	3,60E-13	selenoprotein P, plasma, 1
TNXB	-1,147	1,62E-10	tenascin XB
SNTG2	-1,149	4,30E-12	syntrophin, gamma 2
C10orf107	-1,151	4,04E-09	chromosome 10 open reading frame 107
HIST1H2BI	-1,151	2,41E-13	histone cluster 1, H2bi
RUNDC3B	-1,152	3,62E-12	RUN domain containing 3B
ITGA8	-1,153	2,49E-07	integrin, alpha 8
IGSF3	-1,153	7,28E-13	immunoglobulin superfamily, member 3
GAL	-1,155	3,22E-12	galanin/GMAP prepropeptide
C11orf74	-1,156	5,95E-15	chromosome 11 open reading frame 74
SULT1B1	-1,157	1,18E-08	sulfotransferase family, cytosolic, 1B, member 1
KCTD17	-1,158	8,50E-12	potassium channel tetramerization domain containing 17
SLFN12L	-1,158	3,18E-10	schlafen family member 12-like
SLC16A6	-1,159	3,13E-07	solute carrier family 16, member 6
FAM222A	-1,160	7,60E-07	family with sequence similarity 222, member A
FAT4	-1,160	5,21E-08	FAT atypical cadherin 4
C1QTNF4	-1,160	4,71E-06	C1q and tumor necrosis factor related protein 4
PRLR	-1,160	4,61E-12	prolactin receptor
FXYD6	-1,161	2,52E-16	FXYD domain containing ion transport regulator 6
Gm14207	-1,163	6,42E-11	predicted gene 14207
PALMD	-1,164	2,39E-07	palmdelphin
KIF26A	-1,164	2,41E-10	kinesin family member 26A
CELA1	-1,164	2,79E-10	chymotrypsin-like elastase family, member 1
MEIS2	-1,166	2,84E-13	Meis homeobox 2
CSRP1	-1,166	2,69E-11	cysteine and glycine-rich protein 1
NCOA7	-1,166	4,02E-16	nuclear receptor coactivator 7
UGDH	-1,168	3,08E-15	UDP-glucose 6-dehydrogenase
COBL	-1,168	8,74E-11	cordon-bleu WH2 repeat protein
DACH1	-1,168	1,41E-10	dachshund family transcription factor 1
TRPC3	-1,168	1,03E-09	transient receptor potential cation channel, subfamily C, member 3
DPPA5	-1,169	1,59E-08	developmental pluripotency associated 5
MMP9	-1,169	5,35E-08	matrix metallopeptidase 9 (gelatinase B, 92kDa gelatinase, 92kDa type IV collagenase)
HKDC1	-1,171	6,33E-14	hexokinase domain containing 1
CHRDL1	-1,172	2,59E-11	chordin-like 1
9830144P21Rik	-1,173	4,13E-05	RIKEN cDNA 9830144P21 gene
KCNA6	-1,174	6,62E-09	potassium voltage-gated channel, shaker-related subfamily, member 6
PNPO	-1,175	4,82E-12	pyridoxamine 5'-phosphate oxidase
Mx1/Mx2	-1,175	1,00E-11	myxovirus (influenza virus) resistance 1
DCT	-1,175	9,68E-07	dopachrome tautomerase
DHX58	-1,176	1,08E-13	DEXH (Asp-Glu-X-His) box polypeptide 58
CCDC106	-1,178	1,07E-10	coiled-coil domain containing 106
ART3	-1,181	1,76E-14	ADP-ribosyltransferase 3
MACROD1	-1,183	6,67E-11	MACRO domain containing 1
BPHL	-1,183	2,47E-15	biphenyl hydrolase-like (serine hydrolase)
Pcp4l1	-1,183	3,89E-12	Purkinje cell protein 4-like 1
CNKSR3	-1,184	3,85E-10	CNKSR family member 3
PISD	-1,189	5,41E-11	phosphatidylserine decarboxylase
CRIM1	-1,191	9,23E-15	cysteine rich transmembrane BMP regulator 1 (chordin-like)
7530428D23Rik	-1,191	1,57E-03	RIKEN cDNA 7530428D23 gene
GSTM5	-1,192	4,95E-17	glutathione S-transferase mu 5
GPD1	-1,192	1,35E-16	glycerol-3-phosphate dehydrogenase 1 (soluble)
DFNA5	-1,192	7,33E-12	deafness, autosomal dominant 5
Gstt1	-1,193	1,48E-07	glutathione S-transferase, theta 1
MOGAT2	-1,194	3,21E-14	monoacylglycerol O-acyltransferase 2
SPSB4	-1,194	2,32E-04	splA/ryanodine receptor domain and SOCS box containing 4
CBR1	-1,194	2,34E-13	carbonyl reductase 1
MCOLN1	-1,198	1,86E-09	mucolipin 1
RBMS3	-1,198	1,75E-10	RNA binding motif, single stranded interacting protein 3
PPP1R1A	-1,199	4,44E-11	protein phosphatase 1, regulatory (inhibitor) subunit 1A
NKD1	-1,200	4,28E-14	naked cuticle homolog 1 (Drosophila)
MRAP	-1,201	4,60E-05	melanocortin 2 receptor accessory protein
CA7	-1,201	5,28E-12	carbonic anhydrase VII
REEP6	-1,201	7,31E-10	receptor accessory protein 6
NEXN	-1,203	1,54E-12	nexilin (F actin binding protein)
SSPN	-1,203	1,51E-14	sarcospan
SLC8A1	-1,205	3,71E-08	solute carrier family 8 (sodium/calcium exchanger), member 1
TSKU	-1,205	4,39E-07	tsukushi, small leucine rich proteoglycan
PTPRS	-1,206	1,56E-16	protein tyrosine phosphatase, receptor type, S
IHH	-1,206	1,07E-10	indian hedgehog
Ppp1r12b	-1,207	1,40E-13	protein phosphatase 1, regulatory (inhibitor) subunit 12B
KIAA1462	-1,207	8,67E-10	KIAA1462
DGKH	-1,208	1,70E-11	diacylglycerol kinase, eta
CSAD	-1,208	1,04E-14	cysteine sulfinic acid decarboxylase
CKM	-1,211	2,47E-08	creatine kinase, muscle
DBP	-1,211	1,02E-14	D site of albumin promoter (albumin D-box) binding protein
KLK3	-1,212	3,18E-14	kallikrein-related peptidase 3
IMMP2L	-1,214	8,80E-13	IMP2 inner mitochondrial membrane peptidase-like (S. cerevisiae)
PCDH17	-1,216	2,07E-09	protocadherin 17
GPR37L1	-1,216	1,02E-09	G protein-coupled receptor 37 like 1
RARRES2	-1,217	1,47E-14	retinoic acid receptor responder (tazarotene induced) 2
HSD17B2	-1,219	1,06E-12	hydroxysteroid (17-beta) dehydrogenase 2
NR2E3	-1,220	2,38E-09	nuclear receptor subfamily 2, group E, member 3
EML1	-1,221	3,50E-15	echinoderm microtubule associated protein like 1
C16orf13	-1,223	2,09E-14	chromosome 16 open reading frame 13
CYP2S1	-1,223	8,00E-15	cytochrome P450, family 2, subfamily S, polypeptide 1
PTPN13	-1,225	2,11E-10	protein tyrosine phosphatase, non-receptor type 13 (APO-1/CD95 (Fas)-associated phosphatase)
9130016M20Rik	-1,226	4,80E-14	RIKEN cDNA 9130016M20 gene
UNC5B	-1,228	1,11E-15	unc-5 homolog B (C. elegans)
MRVI1	-1,230	1,08E-09	murine retrovirus integration site 1 homolog
ESR1	-1,232	1,40E-04	estrogen receptor 1
DTNA	-1,233	9,18E-12	dystrobrevin, alpha
CTF1	-1,234	4,49E-10	cardiotrophin 1
SLC6A4	-1,235	7,69E-06	solute carrier family 6 (neurotransmitter transporter), member 4
DUSP10	-1,237	1,51E-09	dual specificity phosphatase 10
TMEM53	-1,237	7,50E-11	transmembrane protein 53
IGSF10	-1,238	5,45E-12	immunoglobulin superfamily, member 10
NEFL	-1,238	2,13E-09	neurofilament, light polypeptide
ZNF618	-1,242	2,53E-11	zinc finger protein 618
DGKG	-1,244	7,05E-10	diacylglycerol kinase, gamma 90kDa
SUSD4	-1,245	3,49E-10	sushi domain containing 4
NUDT4	-1,246	6,88E-17	nudix (nucleoside diphosphate linked moiety X)-type motif 4
SLC35D1	-1,246	1,66E-16	solute carrier family 35 (UDP-GlcA/UDP-GalNAc transporter), member D1
AATK	-1,246	1,09E-11	apoptosis-associated tyrosine kinase
SHPK	-1,247	6,52E-10	sedoheptulokinase
MYLK	-1,247	6,70E-14	myosin light chain kinase
CPM	-1,248	3,37E-12	carboxypeptidase M
CHPT1	-1,252	2,03E-09	choline phosphotransferase 1
SAMD9L	-1,252	3,45E-10	sterile alpha motif domain containing 9-like
ANPEP	-1,252	6,58E-14	alanyl (membrane) aminopeptidase
PHYH	-1,252	1,37E-17	phytanoyl-CoA 2-hydroxylase
ESRRG	-1,254	8,42E-08	estrogen-related receptor gamma
FBXL16	-1,254	2,84E-10	F-box and leucine-rich repeat protein 16
TINAG	-1,256	2,22E-13	tubulointerstitial nephritis antigen
C5	-1,257	8,71E-07	complement component 5
Apoc1	-1,257	2,16E-10	apolipoprotein C-I
PLEKHG6	-1,259	1,99E-15	pleckstrin homology domain containing, family G (with RhoGef domain) member 6
PDXK	-1,259	1,68E-15	pyridoxal (pyridoxine, vitamin B6) kinase
IGDCC4	-1,263	3,26E-09	immunoglobulin superfamily, DCC subclass, member 4
ADCK3	-1,264	7,13E-10	aarF domain containing kinase 3
SVIL	-1,267	7,40E-14	supervillin
KIAA1324	-1,267	1,64E-07	KIAA1324
EDNRB	-1,268	1,17E-11	endothelin receptor type B
PLP1	-1,270	4,10E-08	proteolipid protein 1
NR1D1	-1,270	1,67E-08	nuclear receptor subfamily 1, group D, member 1
Clec2d (includes others)	-1,271	1,24E-12	C-type lectin domain family 2, member d
MYOM1	-1,271	1,38E-10	myomesin 1
SOCS2	-1,271	1,42E-15	suppressor of cytokine signaling 2
TMC7	-1,272	4,48E-11	transmembrane channel-like 7
CIDEA	-1,272	7,60E-11	cell death-inducing DFFA-like effector a
NR1D2	-1,273	1,56E-13	nuclear receptor subfamily 1, group D, member 2
SPA17	-1,274	2,02E-03	sperm autoantigenic protein 17
FADS3	-1,275	5,82E-12	fatty acid desaturase 3
CSPG5	-1,276	3,72E-08	chondroitin sulfate proteoglycan 5 (neuroglycan C)
LDHB	-1,276	2,60E-15	lactate dehydrogenase B
CAV3	-1,279	6,84E-12	caveolin 3
GSTK1	-1,279	4,67E-17	glutathione S-transferase kappa 1
TTR	-1,282	6,72E-06	transthyretin
SAT2	-1,283	6,46E-11	spermidine/spermine N1-acetyltransferase family member 2
HIST1H1D	-1,284	1,12E-06	histone cluster 1, H1d
PPARA	-1,284	2,25E-11	peroxisome proliferator-activated receptor alpha
IGF2	-1,285	1,18E-10	insulin-like growth factor 2 (somatomedin A)
EDN1	-1,288	6,72E-09	endothelin 1
DIXDC1	-1,289	3,46E-10	DIX domain containing 1
RBPMS2	-1,289	2,51E-11	RNA binding protein with multiple splicing 2
TAGLN	-1,292	2,87E-15	transgelin
KLHDC9	-1,294	5,48E-11	kelch domain containing 9
ACTC1	-1,295	8,03E-16	actin, alpha, cardiac muscle 1
ADH5	-1,295	2,15E-14	alcohol dehydrogenase 5 (class III), chi polypeptide
CD320	-1,295	5,90E-11	CD320 molecule
FRAS1	-1,297	3,82E-07	Fraser syndrome 1
Cald1	-1,301	4,01E-12	caldesmon 1
ABCC5	-1,301	1,39E-13	ATP-binding cassette, sub-family C (CFTR/MRP), member 5
CCL20	-1,302	7,14E-11	chemokine (C-C motif) ligand 20
RARB	-1,302	2,42E-11	retinoic acid receptor, beta
SLC27A2	-1,303	2,39E-13	solute carrier family 27 (fatty acid transporter), member 2
AHCYL2	-1,312	1,36E-16	adenosylhomocysteinase-like 2
CCDC15	-1,315	1,32E-06	coiled-coil domain containing 15
LMOD1	-1,315	5,82E-12	leiomodin 1 (smooth muscle)
SORBS2	-1,315	7,24E-08	sorbin and SH3 domain containing 2
MYH2	-1,322	1,22E-08	myosin, heavy chain 2, skeletal muscle, adult
TPPP3	-1,325	5,26E-11	tubulin polymerization-promoting protein family member 3
ECHDC3	-1,325	3,10E-14	enoyl CoA hydratase domain containing 3
AHNAK	-1,326	2,21E-13	AHNAK nucleoprotein
TSPAN3	-1,327	7,55E-16	tetraspanin 3
TNS1	-1,329	5,55E-17	tensin 1
VWF	-1,330	4,95E-17	von Willebrand factor
PRR5L	-1,333	1,04E-13	proline rich 5 like
RETSAT	-1,335	1,83E-13	retinol saturase (all-trans-retinol 13,14-reductase)
DES	-1,336	1,46E-08	desmin
DNAJB4	-1,336	8,06E-11	DnaJ (Hsp40) homolog, subfamily B, member 4
PAQR5	-1,344	4,34E-14	progestin and adipoQ receptor family member V
SCRN1	-1,346	1,93E-12	secernin 1
CHST11	-1,349	9,39E-09	carbohydrate (chondroitin 4) sulfotransferase 11
TMEM117	-1,350	1,29E-11	transmembrane protein 117
ITIH5	-1,354	6,82E-14	inter-alpha-trypsin inhibitor heavy chain family, member 5
Btnl1	-1,355	4,94E-16	butyrophilin-like 1
WSCD2	-1,356	2,91E-13	WSC domain containing 2
Gstm3	-1,357	2,60E-16	glutathione S-transferase, mu 3
SOBP	-1,360	4,68E-09	sine oculis binding protein homolog (Drosophila)
PROCA1	-1,360	9,27E-08	protein interacting with cyclin A1
RAB3B	-1,360	2,32E-07	RAB3B, member RAS oncogene family
SH3BGRL	-1,361	1,24E-09	SH3 domain binding glutamate-rich protein like
ABCB9	-1,361	2,90E-10	ATP-binding cassette, sub-family B (MDR/TAP), member 9
C1orf116	-1,364	1,63E-14	chromosome 1 open reading frame 116
DMP1	-1,365	2,46E-06	dentin matrix acidic phosphoprotein 1
CPE	-1,366	7,80E-13	carboxypeptidase E
PSD	-1,369	7,66E-16	pleckstrin and Sec7 domain containing
GRB14	-1,370	3,15E-14	growth factor receptor-bound protein 14
CTH	-1,373	9,56E-17	cystathionase (cystathionine gamma-lyase)
EPHX2	-1,373	1,26E-14	epoxide hydrolase 2, cytoplasmic
XAF1	-1,377	3,22E-14	XIAP associated factor 1
USP18	-1,377	2,49E-14	ubiquitin specific peptidase 18
CYBRD1	-1,379	5,69E-12	cytochrome b reductase 1
GPR17	-1,380	5,07E-12	G protein-coupled receptor 17
AUTS2	-1,381	5,14E-15	autism susceptibility candidate 2
C1orf95	-1,385	2,46E-12	chromosome 1 open reading frame 95
TENM4	-1,389	4,95E-07	teneurin transmembrane protein 4
SESN2	-1,390	1,95E-15	sestrin 2
CYP2E1	-1,392	3,31E-09	cytochrome P450, family 2, subfamily E, polypeptide 1
PDZRN3	-1,395	7,96E-17	PDZ domain containing ring finger 3
S100B	-1,396	8,57E-10	S100 calcium binding protein B
ESM1	-1,396	8,64E-14	endothelial cell-specific molecule 1
DPYD	-1,397	1,07E-14	dihydropyrimidine dehydrogenase
AGTR1	-1,402	3,30E-09	angiotensin II receptor, type 1
JUN	-1,406	1,09E-17	jun proto-oncogene
PGM5	-1,408	8,61E-18	phosphoglucomutase 5
WNT5A	-1,412	2,32E-11	wingless-type MMTV integration site family, member 5A
4732465J04Rik	-1,413	4,87E-16	RIKEN cDNA 4732465J04 gene
ACSL1	-1,424	1,33E-17	acyl-CoA synthetase long-chain family member 1
LIMS2	-1,427	1,26E-17	LIM and senescent cell antigen-like domains 2
GNAI1	-1,430	8,20E-11	guanine nucleotide binding protein (G protein), alpha inhibiting activity polypeptide 1
Apol7e (includes others)	-1,431	2,76E-15	apolipoprotein L 7e
HMCN2	-1,437	2,35E-15	hemicentin 2
CD36	-1,438	1,88E-10	CD36 molecule (thrombospondin receptor)
TMEM171	-1,444	7,02E-17	transmembrane protein 171
ISOC2	-1,448	5,03E-10	isochorismatase domain containing 2
GALR2	-1,451	1,30E-11	galanin receptor 2
FOS	-1,451	9,65E-12	FBJ murine osteosarcoma viral oncogene homolog
TEX9	-1,452	3,94E-13	testis expressed 9
POPDC2	-1,457	4,53E-14	popeye domain containing 2
GAL3ST2	-1,458	1,79E-10	galactose-3-O-sulfotransferase 2
CSPG4	-1,461	1,03E-15	chondroitin sulfate proteoglycan 4
AOC3	-1,471	4,05E-12	amine oxidase, copper containing 3
ANKH	-1,476	3,26E-16	ANKH inorganic pyrophosphate transport regulator
Mxra7	-1,477	4,23E-14	matrix-remodelling associated 7
PMP22	-1,478	1,93E-18	peripheral myelin protein 22
DPEP1	-1,481	4,81E-17	dipeptidase 1 (renal)
ANKRD24	-1,485	1,32E-16	ankyrin repeat domain 24
ENTPD5	-1,486	1,10E-14	ectonucleoside triphosphate diphosphohydrolase 5
CIDEC	-1,487	2,34E-13	cell death-inducing DFFA-like effector c
KHK	-1,488	2,59E-13	ketohexokinase (fructokinase)
ACVR1C	-1,493	1,82E-10	activin A receptor, type IC
ATP2B1	-1,494	2,72E-17	ATPase, Ca++ transporting, plasma membrane 1
MIA	-1,497	3,67E-09	melanoma inhibitory activity
QPCT	-1,498	8,15E-09	glutaminyl-peptide cyclotransferase
Cd59a	-1,498	1,14E-14	CD59a antigen
CBR3	-1,502	6,46E-17	carbonyl reductase 3
NQO1	-1,511	5,25E-16	NAD(P)H dehydrogenase, quinone 1
CD300E	-1,511	7,97E-13	CD300e molecule
GPAM	-1,514	2,09E-16	glycerol-3-phosphate acyltransferase, mitochondrial
CABLES1	-1,515	9,92E-18	Cdk5 and Abl enzyme substrate 1
SLITRK6	-1,516	1,72E-13	SLIT and NTRK-like family, member 6
MYOM2	-1,522	1,15E-09	myomesin 2
ISG15	-1,526	8,13E-16	ISG15 ubiquitin-like modifier
CYP26B1	-1,526	2,01E-08	cytochrome P450, family 26, subfamily B, polypeptide 1
EMC9	-1,527	4,23E-10	ER membrane protein complex subunit 9
PRSS23	-1,529	2,59E-16	protease, serine, 23
CYP2C8	-1,531	4,07E-11	cytochrome P450, family 2, subfamily C, polypeptide 8
CPN1	-1,532	1,41E-12	carboxypeptidase N, polypeptide 1
FRAT2	-1,533	3,41E-18	frequently rearranged in advanced T-cell lymphomas 2
FBP1	-1,534	1,94E-13	fructose-1,6-bisphosphatase 1
KCNF1	-1,535	9,94E-13	potassium voltage-gated channel, subfamily F, member 1
HSD17B13	-1,538	4,03E-14	hydroxysteroid (17-beta) dehydrogenase 13
MYH11	-1,539	1,20E-12	myosin, heavy chain 11, smooth muscle
ADAM33	-1,540	1,32E-15	ADAM metallopeptidase domain 33
MYO18B	-1,544	7,59E-09	myosin XVIIIB
ANK3	-1,545	1,58E-19	ankyrin 3, node of Ranvier (ankyrin G)
REC8	-1,548	6,15E-17	REC8 meiotic recombination protein
MATN2	-1,549	3,49E-18	matrilin 2
LRFN3	-1,551	5,59E-13	leucine rich repeat and fibronectin type III domain containing 3
FAM213A	-1,555	2,26E-12	family with sequence similarity 213, member A
ANK1	-1,560	2,39E-12	ankyrin 1, erythrocytic
ARHGAP20	-1,561	1,36E-10	Rho GTPase activating protein 20
RNF32	-1,566	4,26E-12	ring finger protein 32
SLC16A1	-1,569	4,57E-12	solute carrier family 16 (monocarboxylate transporter), member 1
IRF7	-1,571	5,06E-09	interferon regulatory factor 7
CLEC3B	-1,578	4,40E-12	C-type lectin domain family 3, member B
TMEM252	-1,581	9,58E-13	transmembrane protein 252
VAV3	-1,585	7,21E-17	vav 3 guanine nucleotide exchange factor
APOBEC2	-1,587	6,09E-15	apolipoprotein B mRNA editing enzyme, catalytic polypeptide-like 2
TCF23	-1,588	1,10E-13	transcription factor 23
NCEH1	-1,590	5,78E-16	neutral cholesterol ester hydrolase 1
ALDH6A1	-1,591	6,33E-14	aldehyde dehydrogenase 6 family, member A1
Oasl2	-1,595	1,46E-15	2'-5' oligoadenylate synthetase-like 2
EXOC3L2	-1,608	2,78E-12	exocyst complex component 3-like 2
ACTA2	-1,609	1,44E-14	actin, alpha 2, smooth muscle, aorta
RASGEF1B	-1,614	3,76E-14	RasGEF domain family, member 1B
ST3GAL5	-1,617	3,48E-15	ST3 beta-galactoside alpha-2,3-sialyltransferase 5
SLC15A2	-1,618	4,48E-12	solute carrier family 15 (oligopeptide transporter), member 2
SDPR	-1,622	7,44E-16	serum deprivation response
CXorf57	-1,627	2,24E-11	chromosome X open reading frame 57
BVES	-1,630	1,55E-11	blood vessel epicardial substance
SLC37A2	-1,633	1,47E-15	solute carrier family 37 (glucose-6-phosphate transporter), member 2
TSPAN2	-1,635	6,63E-16	tetraspanin 2
HIST1H1C	-1,645	1,84E-18	histone cluster 1, H1c
ALPP	-1,646	2,06E-11	alkaline phosphatase, placental
C17orf96	-1,653	5,98E-14	chromosome 17 open reading frame 96
GAS1	-1,666	1,64E-12	growth arrest-specific 1
CUBN	-1,667	2,58E-08	cubilin (intrinsic factor-cobalamin receptor)
Kcnn2	-1,669	3,80E-09	potassium intermediate/small conductance calcium-activated channel, subfamily N, member 2
PLS3	-1,672	1,66E-16	plastin 3
MKX	-1,672	1,29E-09	mohawk homeobox
FNDC5	-1,684	1,57E-13	fibronectin type III domain containing 5
Muc16	-1,690	1,68E-14	mucin 16
ABAT	-1,695	1,31E-13	4-aminobutyrate aminotransferase
ADRA2A	-1,701	3,51E-18	adrenoceptor alpha 2A
SPARCL1	-1,701	1,95E-19	SPARC-like 1 (hevin)
RNASE4	-1,704	3,32E-14	ribonuclease, RNase A family, 4
Trim30a/Trim30d	-1,706	1,95E-13	tripartite motif-containing 30A
ACSL3	-1,714	1,41E-16	acyl-CoA synthetase long-chain family member 3
Nacad	-1,717	9,46E-11	NAC alpha domain containing
CIPC	-1,727	2,55E-17	CLOCK-interacting pacemaker
Ces2c	-1,730	1,07E-19	carboxylesterase 2C
Pdlim3	-1,731	2,18E-16	PDZ and LIM domain 3
RGCC	-1,731	1,45E-17	regulator of cell cycle
SLC2A4	-1,731	9,24E-18	solute carrier family 2 (facilitated glucose transporter), member 4
Pbld2	-1,736	1,66E-16	phenazine biosynthesis-like protein domain containing 2
Tpm2	-1,743	2,49E-19	tropomyosin 2, beta
DIO1	-1,755	1,26E-15	deiodinase, iodothyronine, type I
RIMKLA	-1,756	2,10E-11	ribosomal modification protein rimK-like family member A
COL8A2	-1,758	5,87E-10	collagen, type VIII, alpha 2
GPT2	-1,762	1,41E-16	glutamic pyruvate transaminase (alanine aminotransferase) 2
HBA1/HBA2	-1,764	1,06E-15	hemoglobin, alpha 1
D630033O11Rik	-1,765	4,33E-12	RIKEN cDNA D630033O11 gene
TRNP1	-1,779	1,87E-14	TMF1-regulated nuclear protein 1
HUNK	-1,783	5,39E-18	hormonally up-regulated Neu-associated kinase
AADAC	-1,787	2,50E-19	arylacetamide deacetylase
Ces2b	-1,793	2,51E-20	carboxyesterase 2B
NTS	-1,799	5,53E-18	neurotensin
ACSM3	-1,802	1,68E-13	acyl-CoA synthetase medium-chain family member 3
SCIN	-1,807	5,45E-18	scinderin
THRSP	-1,809	4,09E-15	thyroid hormone responsive
HSD3B1	-1,822	1,19E-13	hydroxy-delta-5-steroid dehydrogenase, 3 beta- and steroid delta-isomerase 1
NAGS	-1,822	1,31E-13	N-acetylglutamate synthase
PGBD5	-1,828	7,38E-13	piggyBac transposable element derived 5
EGR1	-1,833	8,92E-15	early growth response 1
MYCBPAP	-1,834	2,46E-13	MYCBP associated protein
Ces1f	-1,837	1,62E-17	carboxylesterase 1F
RGS5	-1,841	4,92E-17	regulator of G-protein signaling 5
ARL4D	-1,852	2,20E-13	ADP-ribosylation factor-like 4D
FAM161A	-1,863	2,50E-15	family with sequence similarity 161, member A
ABCB4	-1,867	9,51E-15	ATP-binding cassette, sub-family B (MDR/TAP), member 4
PRNP	-1,873	1,83E-17	prion protein
Ifi27	-1,876	9,36E-15	interferon, alpha-inducible protein 27
RSAD2	-1,880	6,98E-15	radical S-adenosyl methionine domain containing 2
C11orf54	-1,881	4,79E-15	chromosome 11 open reading frame 54
FMO5	-1,892	3,77E-15	flavin containing monooxygenase 5
Sult1d1	-1,897	1,32E-19	sulfotransferase family 1D, member 1
Sult1a1	-1,900	4,92E-20	sulfotransferase family 1A, phenol-preferring, member 1
RTP4	-1,912	7,81E-16	receptor (chemosensory) transporter protein 4
METTL7A	-1,912	2,51E-17	methyltransferase like 7A
PTN	-1,916	1,11E-14	pleiotrophin
SLC35E3	-1,920	2,44E-17	solute carrier family 35, member E3
PCSK5	-1,939	5,03E-15	proprotein convertase subtilisin/kexin type 5
FIBIN	-1,943	4,30E-16	fin bud initiation factor homolog (zebrafish)
KAZALD1	-1,946	1,49E-14	Kazal-type serine peptidase inhibitor domain 1
SMPX	-1,954	5,14E-15	small muscle protein, X-linked
UGT2B28	-1,967	6,98E-16	UDP glucuronosyltransferase 2 family, polypeptide B28
ALDOB	-1,969	2,50E-19	aldolase B, fructose-bisphosphate
TSC22D1	-1,974	1,95E-17	TSC22 domain family, member 1
CES1	-1,980	2,99E-17	carboxylesterase 1
LPL	-1,987	3,85E-11	lipoprotein lipase
UGT8	-1,988	9,62E-07	UDP glycosyltransferase 8
OAS2	-2,001	5,05E-17	2'-5'-oligoadenylate synthetase 2, 69/71kDa
DDC	-2,014	4,85E-18	dopa decarboxylase (aromatic L-amino acid decarboxylase)
ARG2	-2,015	3,44E-13	arginase 2
PLIN1	-2,016	6,99E-10	perilipin 1
Mettl7a2/Mettl7a3	-2,025	8,61E-14	methyltransferase like 7A3
HMGCS2	-2,025	3,97E-15	3-hydroxy-3-methylglutaryl-CoA synthase 2 (mitochondrial)
FMO1	-2,037	2,83E-14	flavin containing monooxygenase 1
UGT2B7	-2,058	1,30E-14	UDP glucuronosyltransferase 2 family, polypeptide B7
KCNA1	-2,061	2,73E-14	potassium voltage-gated channel, shaker-related subfamily, member 1 (episodic ataxia with myokymia)
SYNPO2	-2,065	9,11E-14	synaptopodin 2
TPPP	-2,077	3,41E-15	tubulin polymerization promoting protein
Abcb1b	-2,088	6,25E-16	ATP-binding cassette, sub-family B (MDR/TAP), member 1B
PLCD3	-2,092	7,40E-13	phospholipase C, delta 3
SLC30A10	-2,095	6,73E-16	solute carrier family 30, member 10
CDA	-2,101	9,88E-17	cytidine deaminase
Anp32a	-2,131	1,03E-12	acidic (leucine-rich) nuclear phosphoprotein 32 family, member A
SLC22A4	-2,131	8,75E-12	solute carrier family 22 (organic cation/zwitterion transporter), member 4
AOC1	-2,133	9,83E-21	amine oxidase, copper containing 1
ENO3	-2,141	4,39E-13	enolase 3 (beta, muscle)
COX7A1	-2,154	1,27E-19	cytochrome c oxidase subunit VIIa polypeptide 1 (muscle)
AZGP1	-2,157	1,50E-14	alpha-2-glycoprotein 1, zinc-binding
GJA5	-2,159	5,52E-16	gap junction protein, alpha 5, 40kDa
Gm17634	-2,174	1,47E-14	predicted gene, 17634
MFAP3L	-2,175	2,17E-14	microfibrillar-associated protein 3-like
PLIN4	-2,177	6,60E-17	perilipin 4
CHP2	-2,214	2,11E-15	calcineurin-like EF-hand protein 2
ASB4	-2,218	1,35E-14	ankyrin repeat and SOCS box containing 4
IFIT1B	-2,220	7,55E-18	interferon-induced protein with tetratricopeptide repeats 1B
SLC47A1	-2,243	2,84E-14	solute carrier family 47 (multidrug and toxin extrusion), member 1
Ces1g	-2,244	1,04E-17	carboxylesterase 1G
MAOB	-2,247	3,84E-18	monoamine oxidase B
CYP2C18	-2,329	3,31E-15	cytochrome P450, family 2, subfamily C, polypeptide 18
AFM	-2,334	2,03E-16	afamin
5730419F03Rik	-2,336	1,41E-10	RIKEN cDNA 5730419F03 gene
SLC20A1	-2,337	2,74E-20	solute carrier family 20 (phosphate transporter), member 1
SYNM	-2,344	1,44E-20	synemin, intermediate filament protein
ABCB1	-2,355	3,10E-18	ATP-binding cassette, sub-family B (MDR/TAP), member 1
PCP4	-2,360	2,95E-12	Purkinje cell protein 4
SULT1C2	-2,361	2,03E-20	sulfotransferase family, cytosolic, 1C, member 2
HBB	-2,395	5,51E-19	hemoglobin, beta
ODF3B	-2,396	1,33E-14	outer dense fiber of sperm tails 3B
FABP4	-2,397	5,26E-21	fatty acid binding protein 4, adipocyte
SGK1	-2,413	2,07E-21	serum/glucocorticoid regulated kinase 1
CYP4F8	-2,415	6,17E-11	cytochrome P450, family 4, subfamily F, polypeptide 8
ADAMTS18	-2,420	6,64E-10	ADAM metallopeptidase with thrombospondin type 1 motif, 18
CMTM8	-2,426	1,72E-17	CKLF-like MARVEL transmembrane domain containing 8
NYAP1	-2,431	2,86E-17	neuronal tyrosine-phosphorylated phosphoinositide-3-kinase adaptor 1
TNNI1	-2,451	2,14E-15	troponin I type 1 (skeletal, slow)
COLEC10	-2,464	2,02E-20	collectin sub-family member 10 (C-type lectin)
CLDN4	-2,480	2,54E-12	claudin 4
DDX60	-2,495	3,09E-11	DEAD (Asp-Glu-Ala-Asp) box polypeptide 60
PDK4	-2,572	2,72E-15	pyruvate dehydrogenase kinase, isozyme 4
Ifi27l2a/Ifi27l2b	-2,588	2,02E-20	interferon, alpha-inducible protein 27 like 2A
RNF152	-2,594	3,91E-18	ring finger protein 152
TRPM6	-2,613	6,48E-17	transient receptor potential cation channel, subfamily M, member 6
SLC16A9	-2,720	1,47E-17	solute carrier family 16, member 9
HAO2	-2,723	3,36E-20	hydroxyacid oxidase 2 (long chain)
OTC	-2,772	1,20E-12	ornithine carbamoyltransferase
FABP2	-2,851	1,52E-21	fatty acid binding protein 2, intestinal
Cyp2c40 (includes others)	-2,907	4,45E-13	cytochrome P450, family 2, subfamily c, polypeptide 40
Tex19.1	-2,948	3,68E-14	testis expressed gene 19.1
SYCN	-2,996	2,07E-21	syncollin
Pbp2	-3,000	3,31E-20	phosphatidylethanolamine binding protein 2
TMEM35	-3,124	7,79E-16	transmembrane protein 35
CA3	-3,181	1,45E-18	carbonic anhydrase III, muscle specific
Apol9a/Apol9b	-3,298	6,27E-12	apolipoprotein L 9b
AMBP	-3,558	1,65E-14	alpha-1-microglobulin/bikunin precursor
ADIPOQ	-3,691	6,08E-19	adiponectin, C1Q and collagen domain containing
CFD	-4,245	3,90E-23	complement factor D (adipsin)
CYP4B1	-4,451	1,04E-18	cytochrome P450, family 4, subfamily B, polypeptide 1

## Sheet: intersection WTd0d7vsMutd0d7
	WT		Mut
Symbol	Log Ratio	p-value	Log Ratio	p-value	Entrez Gene Name
AQP4	4,436	2,74E-19	4,267	6,28E-19	aquaporin 4
SPINK1	4,335	1,01E-17	4,421	6,81E-18	serine peptidase inhibitor, Kazal type 1
PLET1	4,318	1,16E-18	4,727	3,13E-19	placenta expressed transcript 1
Sval1	4,260	2,17E-14	3,613	2,22E-13	seminal vesicle antigen-like 1
MFSD2A	4,103	1,04E-19	3,594	9,67E-19	major facilitator superfamily domain containing 2A
Iigp1	4,101	1,26E-21	3,536	2,02E-20	interferon inducible GTPase 1
BCL2L15	4,100	6,48E-17	3,607	2,97E-16	BCL2-like 15
GNA14	3,801	2,82E-16	3,882	1,67E-16	guanine nucleotide binding protein (G protein), alpha 14
S100A9	3,745	4,40E-15	3,395	1,38E-14	S100 calcium binding protein A9
Stfa1 (includes others)	3,730	1,48E-16	3,480	3,72E-16	stefin A1
CSTA	3,597	1,64E-17	3,626	1,26E-17	cystatin A (stefin A)
REG3A	3,355	1,97E-08	6,312	1,02E-12	regenerating islet-derived 3 alpha
TRIM15	3,343	6,09E-21	2,591	4,65E-19	tripartite motif containing 15
SLC5A9	3,326	2,79E-16	3,867	2,09E-17	solute carrier family 5 (sodium/sugar cotransporter), member 9
IDO1	3,299	5,72E-18	3,763	7,37E-19	indoleamine 2,3-dioxygenase 1
PLA2G5	3,275	1,39E-19	3,989	1,01E-20	phospholipase A2, group V
CXCL6	3,226	2,66E-10	2,479	5,69E-09	chemokine (C-X-C motif) ligand 6
IGHM	3,219	2,38E-19	1,994	5,64E-16	immunoglobulin heavy constant mu
MYL7	3,163	7,45E-15	2,821	3,68E-14	myosin, light chain 7, regulatory
AK4	3,009	4,91E-13	3,008	4,51E-13	adenylate kinase 4
Cxcl9	2,984	2,28E-21	2,251	2,88E-19	chemokine (C-X-C motif) ligand 9
B3GALT5	2,943	6,16E-20	4,279	1,44E-21	UDP-Gal:betaGlcNAc beta 1,3-galactosyltransferase, polypeptide 5
SLC28A3	2,911	3,34E-14	3,557	2,34E-15	solute carrier family 28 (concentrative nucleoside transporter), member 3
SLC16A3	2,896	1,67E-21	2,380	5,36E-20	solute carrier family 16 (monocarboxylate transporter), member 3
REG3G	2,875	1,05E-07	4,419	1,52E-10	regenerating islet-derived 3 gamma
AKR1C3	2,794	3,54E-12	2,792	3,34E-12	aldo-keto reductase family 1, member C3
Tgtp1/Tgtp2	2,759	2,65E-20	2,356	4,54E-19	T cell specific GTPase 1
ANXA8/ANXA8L1	2,635	3,15E-16	2,332	3,78E-15	annexin A8-like 1
Ly6a (includes others)	2,622	2,21E-18	2,247	2,44E-17	lymphocyte antigen 6 complex, locus A
TIFA	2,619	2,51E-20	2,201	5,49E-19	TRAF-interacting protein with forkhead-associated domain
MMP3	2,452	5,67E-17	4,091	2,01E-20	matrix metallopeptidase 3 (stromelysin 1, progelatinase)
PCSK9	2,451	1,61E-13	2,249	5,86E-13	proprotein convertase subtilisin/kexin type 9
GDA	2,448	3,78E-10	1,722	2,91E-09	guanine deaminase
LGI2	2,401	4,98E-16	1,812	4,19E-14	leucine-rich repeat LGI family, member 2
Igtp	2,393	1,01E-19	1,876	5,53E-18	interferon gamma induced GTPase
CXCL10	2,391	1,46E-16	1,734	2,31E-14	chemokine (C-X-C motif) ligand 10
PRSS27	2,366	1,40E-14	2,503	5,64E-15	protease, serine 27
THPO	2,346	1,45E-14	1,925	3,37E-13	thrombopoietin
Sprr2h	2,335	3,73E-11	2,426	1,94E-11	small proline-rich protein 2H
GBP6	2,299	3,16E-14	1,924	5,15E-13	guanylate binding protein family, member 6
CD38	2,297	1,92E-20	2,190	8,41E-15	CD38 molecule
Wfdc18	2,287	2,61E-08	2,273	2,47E-08	WAP four-disulfide core domain 18
GBP2	2,281	1,85E-17	2,145	4,37E-17	guanylate binding protein 2, interferon-inducible
IGHG1	2,276	7,25E-17	1,387	1,94E-13	immunoglobulin heavy constant gamma 1 (G1m marker)
LRG1	2,246	3,48E-15	2,676	1,79E-16	leucine-rich alpha-2-glycoprotein 1
FUT2	2,235	2,54E-19	1,606	5,23E-17	fucosyltransferase 2 (secretor status included)
SOCS1	2,195	1,72E-19	2,027	7,51E-19	suppressor of cytokine signaling 1
TIMP1	2,193	4,42E-16	1,767	1,35E-14	TIMP metallopeptidase inhibitor 1
IFNG	2,153	6,07E-11	1,887	4,40E-10	interferon, gamma
Gm11545	2,138	1,20E-16	1,666	6,09E-15	predicted gene 11545
SLC1A1	2,135	3,77E-12	2,178	2,56E-12	solute carrier family 1 (neuronal/epithelial high affinity glutamate transporter, system Xag), member 1
ERO1L	2,109	1,95E-17	1,784	2,52E-16	ERO1-like (S. cerevisiae)
GZMA	2,104	1,61E-11	2,024	2,54E-11	granzyme A (granzyme 1, cytotoxic T-lymphocyte-associated serine esterase 3)
CXCL2	2,101	7,56E-07	2,011	1,08E-06	chemokine (C-X-C motif) ligand 2
CEBPD	2,091	3,98E-20	1,727	1,07E-18	CCAAT/enhancer binding protein (C/EBP), delta
DUOX2	2,058	2,97E-08	1,622	6,42E-08	dual oxidase 2
CD177	2,018	1,18E-11	2,971	2,87E-14	CD177 molecule
EGLN3	2,003	2,15E-16	1,708	2,52E-15	egl-9 family hypoxia-inducible factor 3
PTK6	1,999	3,08E-11	1,936	4,30E-11	protein tyrosine kinase 6
CCDC93	1,998	4,82E-17	1,390	1,53E-14	coiled-coil domain containing 93
Ighg	1,990	8,10E-16	2,170	1,69E-16	Immunoglobulin heavy chain (gamma polypeptide)
SCN3B	1,976	3,83E-13	1,591	1,10E-11	sodium channel, voltage-gated, type III, beta subunit
LTF	1,963	1,56E-05	1,799	1,02E-09	lactotransferrin
TAT	1,944	3,50E-15	1,681	3,31E-14	tyrosine aminotransferase
DUOXA2	1,933	7,04E-18	2,161	1,21E-18	dual oxidase maturation factor 2
C2CD4B	1,881	4,68E-20	1,490	2,47E-18	C2 calcium-dependent domain containing 4B
SERPINA3	1,864	1,95E-14	1,823	1,61E-12	serpin peptidase inhibitor, clade A (alpha-1 antiproteinase, antitrypsin), member 3
GBP5	1,847	4,65E-12	1,668	2,11E-11	guanylate binding protein 5
FKBP11	1,832	2,17E-16	1,223	1,30E-13	FK506 binding protein 11, 19 kDa
IRG1	1,827	3,83E-13	2,090	3,91E-14	immunoresponsive 1 homolog (mouse)
ANXA1	1,817	2,47E-18	1,539	3,30E-17	annexin A1
PSAT1	1,805	5,53E-15	1,633	2,58E-14	phosphoserine aminotransferase 1
IGFBP5	1,803	1,61E-11	1,107	4,27E-13	insulin-like growth factor binding protein 5
GCH1	1,794	6,18E-15	1,392	3,49E-13	GTP cyclohydrolase 1
NRAP	1,786	5,94E-16	1,348	5,01E-14	nebulin-related anchoring protein
Apol10a (includes others)	1,774	2,29E-11	1,741	1,38E-17	apolipoprotein L 11a
Gzmb	1,768	8,84E-13	1,872	3,37E-13	granzyme B
ANXA3	1,767	1,08E-16	1,627	3,50E-16	annexin A3
ADM	1,759	1,37E-10	1,792	9,57E-11	adrenomedullin
STOM	1,750	2,70E-15	2,070	1,59E-16	stomatin
ST3GAL4	1,750	8,40E-07	1,168	2,60E-06	ST3 beta-galactoside alpha-2,3-sialyltransferase 4
BC025446	1,733	1,01E-14	1,832	3,93E-15	cDNA sequence BC025446
BHLHA15	1,701	1,00E-13	1,889	1,64E-14	basic helix-loop-helix family, member a15
CD14	1,687	2,77E-16	1,596	5,88E-16	CD14 molecule
STC2	1,684	1,08E-14	1,711	8,12E-15	stanniocalcin 2
ASNS	1,679	9,68E-19	1,228	1,38E-16	asparagine synthetase (glutamine-hydrolyzing)
EAF2	1,674	9,64E-16	1,691	7,36E-16	ELL associated factor 2
TNFAIP3	1,666	2,78E-16	2,574	2,65E-19	tumor necrosis factor, alpha-induced protein 3
TLR4	1,665	7,78E-12	1,517	4,74E-10	toll-like receptor 4
ATP1B2	1,665	5,43E-14	1,552	1,52E-13	ATPase, Na+/K+ transporting, beta 2 polypeptide
IRGM	1,661	1,71E-16	1,158	5,01E-14	immunity-related GTPase family, M
LRRC4	1,649	8,58E-13	1,521	2,94E-12	leucine rich repeat containing 4
FZD3	1,643	4,84E-09	2,117	1,07E-10	frizzled class receptor 3
RAPH1	1,641	2,84E-13	1,289	1,22E-11	Ras association (RalGDS/AF-6) and pleckstrin homology domains 1
RDH16	1,639	2,63E-12	1,326	6,86E-11	retinol dehydrogenase 16 (all-trans)
DHRS9	1,635	5,64E-15	1,227	5,47E-13	dehydrogenase/reductase (SDR family) member 9
MS4A10	1,624	3,32E-15	1,430	2,41E-14	membrane-spanning 4-domains, subfamily A, member 10
IL33	1,613	1,93E-12	1,565	2,94E-12	interleukin 33
Ifi27l2a/Ifi27l2b	1,611	1,90E-15	-2,588	2,02E-20	interferon, alpha-inducible protein 27 like 2A
TNF	1,609	4,32E-11	1,556	4,41E-11	tumor necrosis factor
S100A8	1,591	4,94E-10	1,300	9,82E-09	S100 calcium binding protein A8
Gyk	1,575	3,21E-10	1,608	2,18E-10	glycerol kinase
DDAH1	1,570	7,15E-15	1,044	4,81E-12	dimethylarginine dimethylaminohydrolase 1
SLC7A11	1,570	4,83E-09	2,213	5,71E-11	solute carrier family 7 (anionic amino acid transporter light chain, xc- system), member 11
C2CD4A	1,564	2,67E-13	1,479	6,03E-13	C2 calcium-dependent domain containing 4A
SOCS3	1,562	3,05E-16	1,735	4,84E-17	suppressor of cytokine signaling 3
FAM154A	1,561	1,07E-09	1,333	9,80E-09	family with sequence similarity 154, member A
STAT1	1,553	4,91E-18	1,129	7,79E-16	signal transducer and activator of transcription 1, 91kDa
PFKP	1,551	1,59E-12	1,440	4,78E-12	phosphofructokinase, platelet
Igkv6-14	1,550	2,43E-12	1,286	4,36E-11	immunoglobulin kappa variable 6-14
BNIP3	1,546	9,37E-13	1,315	1,14E-11	BCL2/adenovirus E1B 19kDa interacting protein 3
SLC51B	1,538	5,35E-17	1,801	3,84E-18	solute carrier family 51, beta subunit
NETO2	1,533	7,66E-10	1,619	3,14E-10	neuropilin (NRP) and tolloid (TLL)-like 2
MZB1	1,475	8,38E-17	1,668	1,01E-17	marginal zone B and B1 cell-specific protein
MTFR2	1,464	7,28E-12	1,127	2,82E-10	mitochondrial fission regulator 2
E2F7	1,440	4,50E-10	1,128	1,65E-08	E2F transcription factor 7
Wfdc17	1,438	5,48E-13	1,355	1,32E-12	WAP four-disulfide core domain 17
CEACAM18	1,419	7,57E-14	1,325	2,09E-13	carcinoembryonic antigen-related cell adhesion molecule 18
TRIM10	1,416	4,97E-05	1,382	5,64E-05	tripartite motif containing 10
SYT8	1,415	1,24E-07	1,892	3,11E-09	synaptotagmin VIII
BATF2	1,411	4,96E-15	1,196	6,62E-14	basic leucine zipper transcription factor, ATF-like 2
TRIM29	1,410	8,26E-12	1,230	6,51E-11	tripartite motif containing 29
AW112010	1,407	2,41E-12	1,357	4,01E-12	expressed sequence AW112010
HIF1A	1,406	2,38E-13	1,253	1,39E-12	hypoxia inducible factor 1, alpha subunit (basic helix-loop-helix transcription factor)
TNFRSF1B	1,398	3,87E-14	1,594	3,53E-12	tumor necrosis factor receptor superfamily, member 1B
WARS	1,397	1,65E-16	1,263	7,32E-16	tryptophanyl-tRNA synthetase
MFSD4	1,377	1,13E-08	1,171	1,08E-07	major facilitator superfamily domain containing 4
IGHA1	1,376	5,24E-10	1,724	1,47E-11	immunoglobulin heavy constant alpha 1
FAM46C	1,368	2,65E-15	1,179	2,64E-14	family with sequence similarity 46, member C
PHGDH	1,363	1,59E-12	1,449	1,62E-14	phosphoglycerate dehydrogenase
ZC3H12A	1,360	6,58E-12	1,418	3,12E-12	zinc finger CCCH-type containing 12A
PSMB9	1,359	5,12E-18	1,233	2,25E-17	proteasome (prosome, macropain) subunit, beta type, 9
P4HA1	1,356	3,52E-12	1,488	7,38E-13	prolyl 4-hydroxylase, alpha polypeptide I
Ccl2	1,352	4,17E-11	1,324	3,35E-10	chemokine (C-C motif) ligand 2
CKAP4	1,350	5,08E-19	1,422	2,70E-19	cytoskeleton-associated protein 4
XDH	1,349	5,48E-17	1,393	4,30E-12	xanthine dehydrogenase
HMOX1	1,347	7,16E-10	1,483	1,53E-10	heme oxygenase (decycling) 1
SIDT1	1,343	1,07E-12	1,437	3,32E-13	SID1 transmembrane family, member 1
RASSF4	1,339	1,46E-13	1,049	6,60E-12	Ras association (RalGDS/AF-6) domain family member 4
Scd2	1,339	2,53E-18	1,041	1,33E-16	stearoyl-Coenzyme A desaturase 2
TNFSF13B	1,333	5,73E-13	1,068	1,79E-11	tumor necrosis factor (ligand) superfamily, member 13b
IL18BP	1,332	8,47E-10	1,502	1,26E-10	interleukin 18 binding protein
Gm2881	1,322	2,44E-11	1,071	6,10E-10	predicted gene 2881
SPATS2L	1,317	7,71E-13	1,092	1,40E-11	spermatogenesis associated, serine-rich 2-like
Gm8096	1,310	2,07E-09	1,360	1,10E-09	3-phosphoglycerate dehydrogenase pseudogene
CTNNAL1	1,305	2,54E-14	1,035	9,96E-13	catenin (cadherin-associated protein), alpha-like 1
HK2	1,288	6,09E-12	1,163	2,77E-11	hexokinase 2
NFIL3	1,283	1,05E-13	1,122	8,32E-13	nuclear factor, interleukin 3 regulated
SMPDL3B	1,279	4,25E-10	1,392	1,06E-10	sphingomyelin phosphodiesterase, acid-like 3B
CARD14	1,278	7,27E-11	1,274	7,14E-11	caspase recruitment domain family, member 14
CRELD2	1,278	2,48E-16	1,313	1,33E-16	cysteine-rich with EGF-like domains 2
INF2	1,267	1,97E-15	1,467	1,64E-16	inverted formin, FH2 and WH2 domain containing
NLRX1	1,258	6,75E-12	1,471	5,09E-13	NLR family member X1
RIPK3	1,254	1,49E-13	1,385	2,68E-14	receptor-interacting serine-threonine kinase 3
C2orf43	1,242	4,92E-16	1,066	5,31E-15	chromosome 2 open reading frame 43
APOL6	1,231	1,44E-16	1,018	2,76E-15	apolipoprotein L, 6
9130227L01Rik	1,221	1,61E-07	1,894	2,10E-10	RIKEN cDNA 9130227L01 gene
MANF	1,215	1,35E-15	1,168	2,38E-15	mesencephalic astrocyte-derived neurotrophic factor
DIRC2	1,213	3,48E-11	1,886	3,43E-11	disrupted in renal carcinoma 2
KRTAP13-2	1,209	1,16E-03	1,181	5,93E-05	keratin associated protein 13-2
ACSL4	1,208	1,38E-13	1,096	5,92E-13	acyl-CoA synthetase long-chain family member 4
C4A/C4B	1,206	1,51E-12	1,337	2,63E-13	complement component 4B (Chido blood group)
Gsdmcl-ps	1,204	1,60E-09	1,085	7,22E-09	gasdermin C-like, pseudogene
C3orf18	1,195	2,50E-07	1,492	9,05E-09	chromosome 3 open reading frame 18
Gvin1 (includes others)	1,183	7,33E-14	1,029	6,26E-13	GTPase, very large interferon inducible 1
Igk	1,168	1,61E-10	1,403	1,04E-11	immunoglobulin kappa chain complex
TGM2	1,168	5,53E-15	2,056	1,51E-10	transglutaminase 2
PRSS16	1,158	6,44E-07	1,027	2,27E-06	protease, serine, 16 (thymus)
TNFSF10	1,157	6,13E-12	1,070	1,94E-11	tumor necrosis factor (ligand) superfamily, member 10
DERL3	1,156	1,88E-11	1,033	1,02E-10	derlin 3
LMAN1	1,137	1,59E-08	1,017	7,22E-08	lectin, mannose-binding, 1
KIF15	1,136	9,95E-08	1,396	4,35E-09	kinesin family member 15
1810009N02Rik	1,135	1,21E-04	-1,111	1,38E-04	RIKEN cDNA 1810009N02 gene
CEBPB	1,128	1,40E-09	1,358	7,43E-11	CCAAT/enhancer binding protein (C/EBP), beta
TEAD4	1,120	1,34E-04	1,016	3,34E-04	TEA domain family member 4
KIF23	1,102	2,09E-12	1,011	4,64E-13	kinesin family member 23
CACNA1S	1,097	7,42E-12	1,108	5,87E-12	calcium channel, voltage-dependent, L type, alpha 1S subunit
TAP1	1,096	2,88E-10	1,489	2,20E-12	transporter 1, ATP-binding cassette, sub-family B (MDR/TAP)
BARX2	1,095	2,39E-07	1,119	1,58E-07	BARX homeobox 2
KIFC1	1,094	1,90E-12	1,070	2,54E-12	kinesin family member C1
ZNF428	1,094	1,55E-12	1,238	1,93E-13	zinc finger protein 428
CTSC	1,090	1,04E-14	1,147	4,38E-15	cathepsin C
Ccl8	1,088	7,85E-12	1,095	6,60E-12	chemokine (C-C motif) ligand 8
IL34	1,088	1,14E-10	1,093	9,94E-11	interleukin 34
CPXM1	1,088	3,24E-10	2,202	4,05E-15	carboxypeptidase X (M14 family), member 1
Rnf125	1,087	1,25E-11	1,054	1,89E-11	ring finger protein 125
Serpina3g (includes others)	1,083	5,98E-06	1,613	3,25E-08	serine (or cysteine) peptidase inhibitor, clade A, member 3G
Gpx2-ps1	1,081	1,41E-11	1,038	2,46E-11	glutathione peroxidase 2, pseudogene 1
IL1RN	1,077	6,32E-09	1,567	1,80E-11	interleukin 1 receptor antagonist
ALDH1L1	1,076	3,34E-14	1,120	1,60E-14	aldehyde dehydrogenase 1 family, member L1
MARCO	1,075	8,92E-07	1,151	3,07E-07	macrophage receptor with collagenous structure
LAP3	1,069	6,86E-13	1,260	4,36E-14	leucine aminopeptidase 3
HOXA11	1,066	1,73E-11	1,814	3,21E-15	homeobox A11
STEAP4	1,063	5,97E-04	1,079	4,77E-04	STEAP family member 4
CEMIP	1,063	8,79E-07	1,040	3,77E-06	cell migration inducing protein, hyaluronan binding
TMEM50B	1,057	1,49E-10	1,274	7,52E-12	transmembrane protein 50B
PTX3	1,057	3,37E-06	1,069	2,59E-06	pentraxin 3, long
FUT8	1,041	4,83E-07	1,193	2,34E-11	fucosyltransferase 8 (alpha (1,6) fucosyltransferase)
MS4A8	1,031	2,19E-12	1,234	1,12E-13	membrane-spanning 4-domains, subfamily A, member 8
LOC101056014	1,029	7,27E-13	1,229	3,74E-14	serine/arginine repetitive matrix protein 2-like
GBP7	1,009	2,12E-09	1,157	2,46E-10	guanylate binding protein 7
RNASET2	1,006	1,34E-04	1,125	1,36E-08	ribonuclease T2
OSGIN2	1,006	5,55E-09	1,016	4,39E-09	oxidative stress induced growth inhibitor family member 2
PHLPP2	-1,001	2,99E-13	-1,023	1,89E-13	PH domain and leucine rich repeat protein phosphatase 2
HLA-DMB	-1,001	2,23E-06	1,006	2,34E-15	major histocompatibility complex, class II, DM beta
SORBS2	-1,002	3,36E-06	-1,315	7,24E-08	sorbin and SH3 domain containing 2
TTR	-1,002	3,65E-04	-1,282	6,72E-06	transthyretin
RAB6B	-1,007	2,46E-12	-1,066	9,24E-13	RAB6B, member RAS oncogene family
MSRB2	-1,008	2,50E-11	-1,013	2,16E-11	methionine sulfoxide reductase B2
AHNAK	-1,010	1,83E-11	-1,326	2,21E-13	AHNAK nucleoprotein
MYH2	-1,011	6,33E-07	-1,322	1,22E-08	myosin, heavy chain 2, skeletal muscle, adult
ECHDC3	-1,013	2,58E-12	-1,325	3,10E-14	enoyl CoA hydratase domain containing 3
PAQR5	-1,017	4,31E-12	-1,344	4,34E-14	progestin and adipoQ receptor family member V
HHATL	-1,018	3,88E-05	-1,127	1,02E-05	hedgehog acyltransferase-like
UGT8	-1,019	6,41E-04	-1,988	9,62E-07	UDP glycosyltransferase 8
KCTD17	-1,019	6,78E-11	-1,158	8,50E-12	potassium channel tetramerization domain containing 17
GLP2R	-1,021	2,00E-07	-1,048	1,25E-07	glucagon-like peptide 2 receptor
F2R	-1,025	3,18E-11	-1,117	7,70E-12	coagulation factor II (thrombin) receptor
C11orf74	-1,025	4,42E-14	-1,156	5,95E-15	chromosome 11 open reading frame 74
CYBRD1	-1,026	6,09E-10	-1,379	5,69E-12	cytochrome b reductase 1
CCDC15	-1,029	2,74E-05	-1,315	1,32E-06	coiled-coil domain containing 15
CREB3L3	-1,033	1,81E-07	-1,116	5,36E-08	cAMP responsive element binding protein 3-like 3
Prdx6b	-1,037	4,26E-17	-1,022	4,74E-17	peroxiredoxin 6B
AUTS2	-1,037	5,67E-13	-1,381	5,14E-15	autism susceptibility candidate 2
MYO18B	-1,038	8,26E-07	-1,544	7,59E-09	myosin XVIIIB
PDE8B	-1,040	6,04E-08	-1,064	3,89E-08	phosphodiesterase 8B
Kdm1b	-1,043	8,98E-14	-1,051	7,05E-14	lysine (K)-specific demethylase 1B
TNFRSF19	-1,045	3,94E-09	-1,123	1,23E-09	tumor necrosis factor receptor superfamily, member 19
ABHD6	-1,046	7,02E-12	-1,022	9,31E-12	abhydrolase domain containing 6
ALDH2	-1,046	3,06E-10	-1,007	5,80E-08	aldehyde dehydrogenase 2 family (mitochondrial)
PTPRB	-1,048	2,59E-13	-1,082	1,39E-13	protein tyrosine phosphatase, receptor type, B
KLHDC9	-1,054	1,39E-09	-1,294	5,48E-11	kelch domain containing 9
TCF23	-1,055	5,91E-11	-1,588	1,10E-13	transcription factor 23
RHOD	-1,060	8,17E-13	-1,065	7,02E-13	ras homolog family member D
VWF	-1,060	2,17E-15	-1,330	4,95E-17	von Willebrand factor
DACH1	-1,061	6,61E-10	-1,168	1,41E-10	dachshund family transcription factor 1
ANPEP	-1,064	1,01E-12	-1,252	6,58E-14	alanyl (membrane) aminopeptidase
SULT1B1	-1,064	4,54E-08	-1,157	1,18E-08	sulfotransferase family, cytosolic, 1B, member 1
DMPK	-1,066	3,99E-14	-1,119	1,64E-14	dystrophia myotonica-protein kinase
Ppap2a	-1,068	1,15E-09	-1,099	7,08E-10	phosphatidic acid phosphatase type 2A
TTBK2	-1,068	1,68E-10	-1,127	6,81E-11	tau tubulin kinase 2
KIFC2	-1,072	1,86E-10	-1,036	2,94E-10	kinesin family member C2
ENTPD5	-1,075	2,16E-12	-1,486	1,10E-14	ectonucleoside triphosphate diphosphohydrolase 5
Cald1	-1,076	8,42E-11	-1,301	4,01E-12	caldesmon 1
IGDCC4	-1,080	3,73E-08	-1,263	3,26E-09	immunoglobulin superfamily, DCC subclass, member 4
IFIT1B	-1,081	9,25E-13	-2,220	7,55E-18	interferon-induced protein with tetratricopeptide repeats 1B
Sh3bgr	-1,082	9,85E-08	-1,020	2,02E-07	SH3-binding domain glutamic acid-rich protein
GMPR	-1,083	3,09E-13	-1,043	5,16E-13	guanosine monophosphate reductase
SDR42E1	-1,083	8,98E-14	-1,143	3,32E-14	short chain dehydrogenase/reductase family 42E, member 1
KIAA1324	-1,083	1,58E-06	-1,267	1,64E-07	KIAA1324
MACROD1	-1,087	2,66E-10	-1,183	6,67E-11	MACRO domain containing 1
Ces2g	-1,089	1,21E-06	-1,054	1,63E-06	carboxylesterase 2G
Kcnn2	-1,092	2,62E-05	-1,669	3,80E-09	potassium intermediate/small conductance calcium-activated channel, subfamily N, member 2
LIMS2	-1,092	1,05E-15	-1,427	1,26E-17	LIM and senescent cell antigen-like domains 2
DFNA5	-1,093	3,08E-11	-1,192	7,33E-12	deafness, autosomal dominant 5
SLC15A2	-1,093	8,98E-06	-1,618	4,48E-12	solute carrier family 15 (oligopeptide transporter), member 2
Col6a4	-1,095	3,89E-14	-1,090	3,74E-14	collagen, type VI, alpha 4
FADS3	-1,097	1,91E-15	-1,275	5,82E-12	fatty acid desaturase 3
STARD5	-1,102	5,46E-10	-1,014	4,38E-13	StAR-related lipid transfer (START) domain containing 5
GPT2	-1,104	3,09E-13	-1,762	1,41E-16	glutamic pyruvate transaminase (alanine aminotransferase) 2
SOGA1	-1,106	1,35E-10	-1,026	4,00E-10	suppressor of glucose, autophagy associated 1
IHH	-1,108	2,88E-16	-1,206	1,07E-10	indian hedgehog
FGFR2	-1,113	1,44E-11	-1,036	4,14E-11	fibroblast growth factor receptor 2
RGS2	-1,114	7,70E-10	-1,124	6,36E-05	regulator of G-protein signaling 2, 24kDa
ESRRG	-1,118	3,24E-07	-1,254	8,42E-08	estrogen-related receptor gamma
MYLK	-1,119	4,33E-13	-1,247	6,70E-14	myosin light chain kinase
TMIE	-1,120	1,92E-05	-1,092	2,31E-05	transmembrane inner ear
C1orf116	-1,121	4,29E-13	-1,364	1,63E-14	chromosome 1 open reading frame 116
CD320	-1,121	6,62E-11	-1,295	5,90E-11	CD320 molecule
Tmsb4x (includes others)	-1,123	2,82E-11	1,104	2,11E-12	thymosin, beta 4, X chromosome
REC8	-1,125	1,16E-14	-1,548	6,15E-17	REC8 meiotic recombination protein
RBPMS2	-1,126	2,23E-10	-1,289	2,51E-11	RNA binding protein with multiple splicing 2
SAT2	-1,126	5,23E-10	-1,283	6,46E-11	spermidine/spermine N1-acetyltransferase family member 2
PMM1	-1,128	2,66E-13	-1,060	6,60E-13	phosphomannomutase 1
CYP26B1	-1,129	1,19E-06	-1,526	2,01E-08	cytochrome P450, family 26, subfamily B, polypeptide 1
RSAD2	-1,133	2,45E-11	-1,880	6,98E-15	radical S-adenosyl methionine domain containing 2
MATN2	-1,136	5,54E-16	-1,549	3,49E-18	matrilin 2
4732465J04Rik	-1,139	1,71E-14	-1,413	4,87E-16	RIKEN cDNA 4732465J04 gene
CCDC107	-1,139	3,46E-10	-1,060	9,78E-10	coiled-coil domain containing 107
WFDC1	-1,142	1,27E-10	-1,055	4,07E-10	WAP four-disulfide core domain 1
AHRR	-1,143	1,74E-09	-1,024	8,50E-09	aryl-hydrocarbon receptor repressor
TMEM38A	-1,144	1,20E-07	-1,066	2,89E-07	transmembrane protein 38A
D7Ertd715e	-1,148	1,31E-09	-1,127	1,61E-09	DNA segment, Chr 7, ERATO Doi 715, expressed
PTPRF	-1,148	8,88E-11	-1,036	4,16E-10	protein tyrosine phosphatase, receptor type, F
C16orf13	-1,152	5,99E-14	-1,223	2,09E-14	chromosome 16 open reading frame 13
ALDH6A1	-1,153	1,22E-11	-1,591	6,33E-14	aldehyde dehydrogenase 6 family, member A1
FAM222A	-1,153	9,20E-07	-1,160	7,60E-07	family with sequence similarity 222, member A
TMEM171	-1,155	2,97E-15	-1,444	7,02E-17	transmembrane protein 171
TIAM2	-1,157	9,64E-14	-1,029	5,75E-13	T-cell lymphoma invasion and metastasis 2
BPHL	-1,159	3,65E-15	-1,183	2,47E-15	biphenyl hydrolase-like (serine hydrolase)
GNAI1	-1,159	6,18E-09	-1,430	8,20E-11	guanine nucleotide binding protein (G protein), alpha inhibiting activity polypeptide 1
SOCS2	-1,159	6,65E-15	-1,271	1,42E-15	suppressor of cytokine signaling 2
TBC1D16	-1,162	2,50E-10	-1,101	5,39E-10	TBC1 domain family, member 16
MCOLN1	-1,165	3,04E-09	-1,198	1,86E-09	mucolipin 1
MYL9	-1,166	4,19E-15	-1,043	2,34E-14	myosin, light chain 9, regulatory
ART3	-1,169	2,25E-14	-1,181	1,76E-14	ADP-ribosyltransferase 3
ACVR1C	-1,171	8,00E-09	-1,493	1,82E-10	activin A receptor, type IC
SDPR	-1,172	1,59E-13	-1,622	7,44E-16	serum deprivation response
RARB	-1,175	1,29E-10	-1,302	2,42E-11	retinoic acid receptor, beta
SESN2	-1,176	3,11E-14	-1,390	1,95E-15	sestrin 2
Ifi27	-1,178	1,72E-11	-1,876	9,36E-15	interferon, alpha-inducible protein 27
PHYH	-1,178	4,24E-17	-1,252	1,37E-17	phytanoyl-CoA 2-hydroxylase
Ppp1r12b	-1,180	2,24E-13	-1,207	1,40E-13	protein phosphatase 1, regulatory (inhibitor) subunit 12B
BVES	-1,185	2,30E-09	-1,630	1,55E-11	blood vessel epicardial substance
NUDT4	-1,192	1,65E-16	-1,246	6,88E-17	nudix (nucleoside diphosphate linked moiety X)-type motif 4
CELA1	-1,197	2,01E-10	-1,164	2,79E-10	chymotrypsin-like elastase family, member 1
Btnl1	-1,198	3,95E-15	-1,355	4,94E-16	butyrophilin-like 1
QPCT	-1,199	2,29E-07	-1,498	8,15E-09	glutaminyl-peptide cyclotransferase
EMC9	-1,200	1,77E-08	-1,527	4,23E-10	ER membrane protein complex subunit 9
PGM5	-1,207	1,16E-16	-1,408	8,61E-18	phosphoglucomutase 5
REEP6	-1,207	7,14E-10	-1,201	7,31E-10	receptor accessory protein 6
PCSK5	-1,208	1,09E-11	-1,939	5,03E-15	proprotein convertase subtilisin/kexin type 5
FIBIN	-1,210	1,00E-12	-1,943	4,30E-16	fin bud initiation factor homolog (zebrafish)
EDNRB	-1,210	1,72E-09	-1,268	1,17E-11	endothelin receptor type B
PGBD5	-1,212	5,05E-10	-1,828	7,38E-13	piggyBac transposable element derived 5
PLEKHG6	-1,224	3,31E-15	-1,259	1,99E-15	pleckstrin homology domain containing, family G (with RhoGef domain) member 6
GSTM5	-1,228	4,10E-11	-1,192	4,95E-17	glutathione S-transferase mu 5
IGSF10	-1,228	6,70E-12	-1,238	5,45E-12	immunoglobulin superfamily, member 10
SEPP1	-1,231	1,28E-13	-1,147	3,60E-13	selenoprotein P, plasma, 1
EML1	-1,231	3,27E-15	-1,221	3,50E-15	echinoderm microtubule associated protein like 1
AOC3	-1,231	7,02E-11	-1,471	4,05E-12	amine oxidase, copper containing 3
PRDX6	-1,231	5,57E-16	-1,040	7,97E-15	peroxiredoxin 6
CSAD	-1,234	7,65E-15	-1,208	1,04E-14	cysteine sulfinic acid decarboxylase
CIDEC	-1,234	5,12E-12	-1,487	2,34E-13	cell death-inducing DFFA-like effector c
DPEP1	-1,235	1,01E-15	-1,481	4,81E-17	dipeptidase 1 (renal)
TPPP3	-1,235	1,68E-10	-1,325	5,26E-11	tubulin polymerization-promoting protein family member 3
MMP9	-1,240	2,73E-08	-1,169	5,35E-08	matrix metallopeptidase 9 (gelatinase B, 92kDa gelatinase, 92kDa type IV collagenase)
ARL3	-1,241	7,41E-13	-1,092	5,26E-12	ADP-ribosylation factor-like 3
PLIN4	-1,242	6,41E-13	-2,177	6,60E-17	perilipin 4
NR4A1	-1,245	1,18E-16	-1,132	4,81E-16	nuclear receptor subfamily 4, group A, member 1
PRSS23	-1,245	7,83E-15	-1,529	2,59E-16	protease, serine, 23
TEX9	-1,246	4,96E-12	-1,452	3,94E-13	testis expressed 9
ZNF618	-1,250	2,44E-11	-1,242	2,53E-11	zinc finger protein 618
ANK1	-1,251	8,15E-11	-1,560	2,39E-12	ankyrin 1, erythrocytic
RARRES2	-1,252	9,80E-15	-1,217	1,47E-14	retinoic acid receptor responder (tazarotene induced) 2
ABCB9	-1,255	1,06E-09	-1,361	2,90E-10	ATP-binding cassette, sub-family B (MDR/TAP), member 9
IGFBP2	-1,263	8,85E-11	-1,089	8,35E-10	insulin-like growth factor binding protein 2, 36kDa
NT5E	-1,263	1,44E-14	-1,006	5,37E-13	5'-nucleotidase, ecto (CD73)
NR2E3	-1,266	1,44E-09	-1,220	2,38E-09	nuclear receptor subfamily 2, group E, member 3
IMMP2L	-1,266	4,88E-13	-1,214	8,80E-13	IMP2 inner mitochondrial membrane peptidase-like (S. cerevisiae)
DPYD	-1,267	5,55E-14	-1,397	1,07E-14	dihydropyrimidine dehydrogenase
PROCR	-1,269	1,15E-14	-1,120	7,97E-14	protein C receptor, endothelial
SHISA2	-1,269	5,12E-12	-1,061	7,79E-11	shisa family member 2
CTH	-1,269	3,95E-16	-1,373	9,56E-17	cystathionase (cystathionine gamma-lyase)
ALPP	-1,271	1,20E-09	-1,646	2,06E-11	alkaline phosphatase, placental
Egfbp2	-1,275	1,96E-14	-1,095	2,11E-13	epidermal growth factor binding protein type B
WSCD2	-1,279	8,07E-13	-1,356	2,91E-13	WSC domain containing 2
KHK	-1,283	3,09E-12	-1,488	2,59E-13	ketohexokinase (fructokinase)
OGN	-1,283	2,58E-15	-1,136	1,66E-14	osteoglycin
SLC16A1	-1,284	1,14E-10	-1,569	4,57E-12	solute carrier family 16 (monocarboxylate transporter), member 1
CSPG5	-1,287	3,70E-08	-1,276	3,72E-08	chondroitin sulfate proteoglycan 5 (neuroglycan C)
SLITRK6	-1,290	2,50E-12	-1,516	1,72E-13	SLIT and NTRK-like family, member 6
C1orf95	-1,290	8,08E-12	-1,385	2,46E-12	chromosome 1 open reading frame 95
CKM	-1,291	1,06E-08	-1,211	2,47E-08	creatine kinase, muscle
ANK3	-1,293	2,31E-18	-1,545	1,58E-19	ankyrin 3, node of Ranvier (ankyrin G)
TSPAN3	-1,293	1,27E-15	-1,327	7,55E-16	tetraspanin 3
Clec2e/Clec2h	-1,295	2,32E-06	-1,111	1,44E-05	C-type lectin domain family 2, member h
C1QTNF4	-1,297	1,73E-04	-1,160	4,71E-06	C1q and tumor necrosis factor related protein 4
ARHGAP20	-1,298	2,47E-09	-1,561	1,36E-10	Rho GTPase activating protein 20
POPDC2	-1,315	2,67E-13	-1,457	4,53E-14	popeye domain containing 2
PCCA	-1,316	1,54E-13	-1,090	2,93E-12	propionyl CoA carboxylase, alpha polypeptide
HKDC1	-1,316	1,03E-14	-1,171	6,33E-14	hexokinase domain containing 1
DNAJB4	-1,319	1,06E-10	-1,336	8,06E-11	DnaJ (Hsp40) homolog, subfamily B, member 4
GPD1	-1,321	3,01E-17	-1,192	1,35E-16	glycerol-3-phosphate dehydrogenase 1 (soluble)
FAM213A	-1,323	3,07E-11	-1,555	2,26E-12	family with sequence similarity 213, member A
ADH5	-1,326	1,54E-14	-1,295	2,15E-14	alcohol dehydrogenase 5 (class III), chi polypeptide
SHPK	-1,332	2,51E-10	-1,247	6,52E-10	sedoheptulokinase
ADCK3	-1,335	3,28E-10	-1,264	7,13E-10	aarF domain containing kinase 3
ATP2B1	-1,335	1,96E-13	-1,494	2,72E-17	ATPase, Ca++ transporting, plasma membrane 1
GPT	-1,337	1,81E-16	-1,105	3,51E-15	glutamic-pyruvate transaminase (alanine aminotransferase)
PRR5L	-1,339	1,08E-13	-1,333	1,04E-13	proline rich 5 like
COBL	-1,339	1,11E-11	-1,168	8,74E-11	cordon-bleu WH2 repeat protein
PISD	-1,344	8,50E-12	-1,189	5,41E-11	phosphatidylserine decarboxylase
PDXK	-1,354	5,63E-16	-1,259	1,68E-15	pyridoxal (pyridoxine, vitamin B6) kinase
BMP2	-1,355	8,50E-12	-1,134	7,25E-11	bone morphogenetic protein 2
LRFN3	-1,356	5,23E-12	-1,551	5,59E-13	leucine rich repeat and fibronectin type III domain containing 3
TMC7	-1,356	1,75E-11	-1,272	4,48E-11	transmembrane channel-like 7
OPLAH	-1,363	1,37E-12	-1,118	2,91E-11	5-oxoprolinase (ATP-hydrolysing)
Ces1f	-1,368	2,11E-15	-1,837	1,62E-17	carboxylesterase 1F
PTPN13	-1,371	3,82E-11	-1,225	2,11E-10	protein tyrosine phosphatase, non-receptor type 13 (APO-1/CD95 (Fas)-associated phosphatase)
ACSM3	-1,377	1,34E-11	-1,802	1,68E-13	acyl-CoA synthetase medium-chain family member 3
SLC16A11	-1,382	4,53E-11	-1,144	8,14E-10	solute carrier family 16, member 11
FHL1	-1,386	3,98E-12	-1,118	1,06E-10	four and a half LIM domains 1
GALR2	-1,386	2,84E-11	-1,451	1,30E-11	galanin receptor 2
CD300E	-1,387	3,40E-12	-1,511	7,97E-13	CD300e molecule
9830144P21Rik	-1,390	8,08E-06	-1,173	4,13E-05	RIKEN cDNA 9830144P21 gene
MIA	-1,393	9,87E-09	-1,497	3,67E-09	melanoma inhibitory activity
ACSL1	-1,405	1,87E-17	-1,424	1,33E-17	acyl-CoA synthetase long-chain family member 1
CBR3	-1,407	2,20E-16	-1,502	6,46E-17	carbonyl reductase 3
SLC2A4	-1,409	2,90E-16	-1,731	9,24E-18	solute carrier family 2 (facilitated glucose transporter), member 4
CNKSR3	-1,410	2,67E-11	-1,184	3,85E-10	CNKSR family member 3
SLC6A4	-1,410	1,56E-06	-1,235	7,69E-06	solute carrier family 6 (neurotransmitter transporter), member 4
COL8A2	-1,411	1,75E-08	-1,758	5,87E-10	collagen, type VIII, alpha 2
TNS1	-1,415	2,30E-17	-1,329	5,55E-17	tensin 1
PMP22	-1,419	3,51E-18	-1,478	1,93E-18	peripheral myelin protein 22
TAGLN	-1,426	6,36E-16	-1,292	2,87E-15	transgelin
TTC39C	-1,430	6,90E-12	-1,067	6,19E-10	tetratricopeptide repeat domain 39C
KCNA1	-1,430	1,06E-11	-2,061	2,73E-14	potassium voltage-gated channel, shaker-related subfamily, member 1 (episodic ataxia with myokymia)
RGS5	-1,431	3,26E-15	-1,841	4,92E-17	regulator of G-protein signaling 5
ALDOB	-1,436	3,61E-17	-1,969	2,50E-19	aldolase B, fructose-bisphosphate
Gstm3	-1,436	1,23E-16	-1,357	2,60E-16	glutathione S-transferase, mu 3
NR1D2	-1,436	2,40E-14	-1,273	1,56E-13	nuclear receptor subfamily 1, group D, member 2
SLC27A2	-1,445	5,04E-14	-1,303	2,39E-13	solute carrier family 27 (fatty acid transporter), member 2
EPHX2	-1,446	5,64E-15	-1,373	1,26E-14	epoxide hydrolase 2, cytoplasmic
FNDC5	-1,447	1,96E-12	-1,684	1,57E-13	fibronectin type III domain containing 5
AHCYL2	-1,448	3,23E-17	-1,312	1,36E-16	adenosylhomocysteinase-like 2
TRNP1	-1,452	5,52E-13	-1,779	1,87E-14	TMF1-regulated nuclear protein 1
FRAT2	-1,452	8,55E-18	-1,533	3,41E-18	frequently rearranged in advanced T-cell lymphomas 2
CXorf57	-1,453	1,41E-10	-1,627	2,24E-11	chromosome X open reading frame 57
CHP2	-1,461	1,83E-12	-2,214	2,11E-15	calcineurin-like EF-hand protein 2
FOS	-1,466	3,72E-11	-1,451	9,65E-12	FBJ murine osteosarcoma viral oncogene homolog
SNRK	-1,467	1,03E-17	-1,042	4,33E-09	SNF related kinase
CABLES1	-1,471	1,82E-17	-1,515	9,92E-18	Cdk5 and Abl enzyme substrate 1
CPN1	-1,471	5,00E-12	-1,532	1,41E-12	carboxypeptidase N, polypeptide 1
CSRP1	-1,474	7,07E-13	-1,166	2,69E-11	cysteine and glycine-rich protein 1
RNF32	-1,491	9,97E-12	-1,566	4,26E-12	ring finger protein 32
KCNF1	-1,493	1,68E-12	-1,535	9,94E-13	potassium voltage-gated channel, subfamily F, member 1
EGR1	-1,493	2,63E-13	-1,833	8,92E-15	early growth response 1
TMEM117	-1,495	7,11E-15	-1,350	1,29E-11	transmembrane protein 117
RNASE4	-1,497	2,99E-13	-1,704	3,32E-14	ribonuclease, RNase A family, 4
KLK3	-1,503	1,10E-15	-1,212	3,18E-14	kallikrein-related peptidase 3
Sult1d1	-1,522	3,87E-18	-1,897	1,32E-19	sulfotransferase family 1D, member 1
C17orf96	-1,525	2,48E-13	-1,653	5,98E-14	chromosome 17 open reading frame 96
ADRA2A	-1,533	2,05E-17	-1,701	3,51E-18	adrenoceptor alpha 2A
D630033O11Rik	-1,535	4,12E-11	-1,765	4,33E-12	RIKEN cDNA D630033O11 gene
EDN1	-1,539	7,64E-10	-1,288	6,72E-09	endothelin 1
SYNPO2	-1,540	1,10E-11	-2,065	9,11E-14	synaptopodin 2
Pbld2	-1,543	1,29E-15	-1,736	1,66E-16	phenazine biosynthesis-like protein domain containing 2
ACSL3	-1,546	8,65E-16	-1,714	1,41E-16	acyl-CoA synthetase long-chain family member 3
ITIH5	-1,548	8,57E-15	-1,354	6,82E-14	inter-alpha-trypsin inhibitor heavy chain family, member 5
FBP1	-1,548	1,86E-13	-1,534	1,94E-13	fructose-1,6-bisphosphatase 1
TSPAN2	-1,551	1,68E-15	-1,635	6,63E-16	tetraspanin 2
AZGP1	-1,554	3,19E-12	-2,157	1,50E-14	alpha-2-glycoprotein 1, zinc-binding
MAOB	-1,558	1,52E-15	-2,247	3,84E-18	monoamine oxidase B
ABAT	-1,560	5,54E-13	-1,695	1,31E-13	4-aminobutyrate aminotransferase
HSD17B13	-1,563	3,47E-14	-1,538	4,03E-14	hydroxysteroid (17-beta) dehydrogenase 13
PNPO	-1,568	5,08E-14	-1,175	4,82E-12	pyridoxamine 5'-phosphate oxidase
CYP2C8	-1,569	2,90E-11	-1,531	4,07E-11	cytochrome P450, family 2, subfamily C, polypeptide 8
RETSAT	-1,585	1,21E-14	-1,335	1,83E-13	retinol saturase (all-trans-retinol 13,14-reductase)
MYOM2	-1,589	7,47E-10	-1,522	1,15E-09	myomesin 2
TNNI1	-1,597	1,65E-12	-2,451	2,14E-15	troponin I type 1 (skeletal, slow)
DDX60	-1,601	5,47E-10	-2,495	3,09E-11	DEAD (Asp-Glu-Ala-Asp) box polypeptide 60
COX7A1	-1,614	1,19E-17	-2,154	1,27E-19	cytochrome c oxidase subunit VIIa polypeptide 1 (muscle)
ACTC1	-1,614	2,57E-17	-1,295	8,03E-16	actin, alpha, cardiac muscle 1
HSD3B1	-1,623	1,94E-16	-1,822	1,19E-13	hydroxy-delta-5-steroid dehydrogenase, 3 beta- and steroid delta-isomerase 1
CUBN	-1,626	4,07E-08	-1,667	2,58E-08	cubilin (intrinsic factor-cobalamin receptor)
SLC47A1	-1,627	5,52E-12	-2,243	2,84E-14	solute carrier family 47 (multidrug and toxin extrusion), member 1
Mettl7a2/Mettl7a3	-1,628	3,17E-12	-2,025	8,61E-14	methyltransferase like 7A3
CES1	-1,632	7,87E-16	-1,980	2,99E-17	carboxylesterase 1
GJA5	-1,632	5,55E-14	-2,159	5,52E-16	gap junction protein, alpha 5, 40kDa
HIST1H1D	-1,642	4,03E-08	-1,284	1,12E-06	histone cluster 1, H1d
LPL	-1,643	7,69E-10	-1,987	3,85E-11	lipoprotein lipase
MKX	-1,648	1,70E-09	-1,672	1,29E-09	mohawk homeobox
UGT2B7	-1,649	5,01E-13	-2,058	1,30E-14	UDP glucuronosyltransferase 2 family, polypeptide B7
NCEH1	-1,650	3,52E-16	-1,590	5,78E-16	neutral cholesterol ester hydrolase 1
RASGEF1B	-1,674	2,30E-14	-1,614	3,76E-14	RasGEF domain family, member 1B
GPAM	-1,675	4,73E-17	-1,514	2,09E-16	glycerol-3-phosphate acyltransferase, mitochondrial
VAV3	-1,678	3,42E-17	-1,585	7,21E-17	vav 3 guanine nucleotide exchange factor
ARG2	-1,679	6,89E-12	-2,015	3,44E-13	arginase 2
PLS3	-1,694	1,60E-16	-1,672	1,66E-16	plastin 3
ANKH	-1,705	3,65E-17	-1,476	3,26E-16	ANKH inorganic pyrophosphate transport regulator
COLEC10	-1,706	5,72E-18	-2,464	2,02E-20	collectin sub-family member 10 (C-type lectin)
Pdlim3	-1,716	4,69E-18	-1,731	2,18E-16	PDZ and LIM domain 3
FMO1	-1,718	4,95E-13	-2,037	2,83E-14	flavin containing monooxygenase 1
Tpm2	-1,722	2,29E-19	-1,743	2,49E-19	tropomyosin 2, beta
TMEM252	-1,729	2,82E-13	-1,581	9,58E-13	transmembrane protein 252
RIMKLA	-1,731	2,82E-11	-1,756	2,10E-11	ribosomal modification protein rimK-like family member A
MYCBPAP	-1,741	6,25E-13	-1,834	2,46E-13	MYCBP associated protein
AADAC	-1,747	2,74E-19	-1,787	2,50E-19	arylacetamide deacetylase
Muc16	-1,751	1,01E-14	-1,690	1,68E-14	mucin 16
C11orf54	-1,757	1,50E-14	-1,881	4,79E-15	chromosome 11 open reading frame 54
AOC1	-1,762	1,19E-19	-2,133	9,83E-21	amine oxidase, copper containing 1
HIST1H1C	-1,778	4,55E-19	-1,645	1,84E-18	histone cluster 1, H1c
KAZALD1	-1,778	7,03E-14	-1,946	1,49E-14	Kazal-type serine peptidase inhibitor domain 1
DES	-1,779	6,71E-12	-1,336	1,46E-08	desmin
DBP	-1,779	2,20E-17	-1,211	1,02E-14	D site of albumin promoter (albumin D-box) binding protein
TSC22D1	-1,784	1,16E-16	-1,974	1,95E-17	TSC22 domain family, member 1
Ces2c	-1,784	7,35E-15	-1,730	1,07E-19	carboxylesterase 2C
NAGS	-1,789	1,96E-13	-1,822	1,31E-13	N-acetylglutamate synthase
FAM161A	-1,798	4,63E-15	-1,863	2,50E-15	family with sequence similarity 161, member A
MYH11	-1,800	1,06E-13	-1,539	1,20E-12	myosin, heavy chain 11, smooth muscle
SLC22A4	-1,802	1,31E-10	-2,131	8,75E-12	solute carrier family 22 (organic cation/zwitterion transporter), member 4
Nacad	-1,805	5,69E-11	-1,717	9,46E-11	NAC alpha domain containing
HUNK	-1,823	3,94E-18	-1,783	5,39E-18	hormonally up-regulated Neu-associated kinase
CIPC	-1,824	1,24E-17	-1,727	2,55E-17	CLOCK-interacting pacemaker
SPARCL1	-1,825	4,40E-20	-1,701	1,95E-19	SPARC-like 1 (hevin)
ABCB4	-1,833	1,30E-14	-1,867	9,51E-15	ATP-binding cassette, sub-family B (MDR/TAP), member 4
FMO5	-1,842	6,08E-15	-1,892	3,77E-15	flavin containing monooxygenase 5
SMPX	-1,846	1,29E-14	-1,954	5,14E-15	small muscle protein, X-linked
ACTA2	-1,851	1,58E-15	-1,609	1,44E-14	actin, alpha 2, smooth muscle, aorta
NR1D1	-1,860	6,85E-11	-1,270	1,67E-08	nuclear receptor subfamily 1, group D, member 1
5730419F03Rik	-1,861	3,71E-09	-2,336	1,41E-10	RIKEN cDNA 5730419F03 gene
PCP4	-1,861	1,31E-10	-2,360	2,95E-12	Purkinje cell protein 4
Gm17634	-1,863	1,37E-13	-2,174	1,47E-14	predicted gene, 17634
Ces2b	-1,870	3,71E-12	-1,793	2,51E-20	carboxyesterase 2B
PRNP	-1,870	2,15E-17	-1,873	1,83E-17	prion protein
HBA1/HBA2	-1,875	4,37E-16	-1,764	1,06E-15	hemoglobin, alpha 1
NYAP1	-1,886	1,96E-15	-2,431	2,86E-17	neuronal tyrosine-phosphorylated phosphoinositide-3-kinase adaptor 1
IRF7	-1,898	3,08E-10	-1,571	5,06E-09	interferon regulatory factor 7
RGCC	-1,901	3,46E-18	-1,731	1,45E-17	regulator of cell cycle
METTL7A	-1,904	3,15E-17	-1,912	2,51E-17	methyltransferase like 7A
UGT2B28	-1,906	3,84E-14	-1,967	6,98E-16	UDP glucuronosyltransferase 2 family, polypeptide B28
SULT1C2	-1,928	3,73E-19	-2,361	2,03E-20	sulfotransferase family, cytosolic, 1C, member 2
OTC	-1,956	6,49E-11	-2,772	1,20E-12	ornithine carbamoyltransferase
TPPP	-1,977	7,78E-15	-2,077	3,41E-15	tubulin polymerization promoting protein
Apol9a/Apol9b	-1,985	9,62E-09	-3,298	6,27E-12	apolipoprotein L 9b
Apol7e (includes others)	-1,987	1,53E-17	-1,431	2,76E-15	apolipoprotein L 7e
RNF152	-1,992	3,08E-16	-2,594	3,91E-18	ring finger protein 152
GAL3ST2	-1,993	1,41E-12	-1,458	1,79E-10	galactose-3-O-sulfotransferase 2
ASB4	-2,021	6,53E-14	-2,218	1,35E-14	ankyrin repeat and SOCS box containing 4
CYP2C18	-2,030	3,26E-14	-2,329	3,31E-15	cytochrome P450, family 2, subfamily C, polypeptide 18
SCIN	-2,053	7,03E-19	-1,807	5,45E-18	scinderin
Ces1g	-2,089	3,69E-17	-2,244	1,04E-17	carboxylesterase 1G
CPM	-2,103	8,15E-16	-1,248	3,37E-12	carboxypeptidase M
SLC35E3	-2,108	5,95E-18	-1,920	2,44E-17	solute carrier family 35, member E3
MFAP3L	-2,133	3,24E-14	-2,175	2,17E-14	microfibrillar-associated protein 3-like
CDA	-2,136	9,01E-17	-2,101	9,88E-17	cytidine deaminase
Iglv1	-2,139	1,11E-18	1,694	2,59E-15	immunoglobulin lambda variable 1
ADAMTS18	-2,144	4,52E-09	-2,420	6,64E-10	ADAM metallopeptidase with thrombospondin type 1 motif, 18
ST3GAL5	-2,145	3,95E-17	-1,617	3,48E-15	ST3 beta-galactoside alpha-2,3-sialyltransferase 5
HBB	-2,145	2,88E-18	-2,395	5,51E-19	hemoglobin, beta
DIO1	-2,152	5,16E-17	-1,755	1,26E-15	deiodinase, iodothyronine, type I
DDC	-2,153	1,76E-18	-2,014	4,85E-18	dopa decarboxylase (aromatic L-amino acid decarboxylase)
ENO3	-2,172	3,83E-13	-2,141	4,39E-13	enolase 3 (beta, muscle)
FABP2	-2,181	1,51E-20	-2,851	1,52E-21	fatty acid binding protein 2, intestinal
CMTM8	-2,219	8,37E-17	-2,426	1,72E-17	CKLF-like MARVEL transmembrane domain containing 8
AFM	-2,241	4,49E-16	-2,334	2,03E-16	afamin
HMGCS2	-2,243	8,22E-16	-2,025	3,97E-15	3-hydroxy-3-methylglutaryl-CoA synthase 2 (mitochondrial)
Abcb1b	-2,312	9,28E-16	-2,088	6,25E-16	ATP-binding cassette, sub-family B (MDR/TAP), member 1B
PDK4	-2,323	1,46E-14	-2,572	2,72E-15	pyruvate dehydrogenase kinase, isozyme 4
SYCN	-2,334	2,26E-20	-2,996	2,07E-21	syncollin
Pbp2	-2,336	1,49E-18	-3,000	3,31E-20	phosphatidylethanolamine binding protein 2
SYNM	-2,351	8,06E-21	-2,344	1,44E-20	synemin, intermediate filament protein
7530428D23Rik	-2,365	7,85E-06	-1,191	1,57E-03	RIKEN cDNA 7530428D23 gene
Sult1a1	-2,366	1,11E-21	-1,900	4,92E-20	sulfotransferase family 1A, phenol-preferring, member 1
CCL20	-2,402	4,25E-15	-1,302	7,14E-11	chemokine (C-C motif) ligand 20
ABCB1	-2,429	1,86E-18	-2,355	3,10E-18	ATP-binding cassette, sub-family B (MDR/TAP), member 1
AMBP	-2,431	1,87E-12	-3,558	1,65E-14	alpha-1-microglobulin/bikunin precursor
ODF3B	-2,506	6,73E-15	-2,396	1,33E-14	outer dense fiber of sperm tails 3B
CYP4F8	-2,565	2,57E-11	-2,415	6,17E-11	cytochrome P450, family 4, subfamily F, polypeptide 8
SLC37A2	-2,575	9,70E-19	-1,633	1,47E-15	solute carrier family 37 (glucose-6-phosphate transporter), member 2
TMEM35	-2,707	8,49E-15	-3,124	7,79E-16	transmembrane protein 35
HAO2	-2,719	2,51E-20	-2,723	3,36E-20	hydroxyacid oxidase 2 (long chain)
SLC16A9	-2,737	1,54E-17	-2,720	1,47E-17	solute carrier family 16, member 9
Tex19.1	-2,874	5,96E-14	-2,948	3,68E-14	testis expressed gene 19.1
SLC30A10	-2,897	3,80E-18	-2,095	6,73E-16	solute carrier family 30, member 10
TRPM6	-2,975	9,07E-18	-2,613	6,48E-17	transient receptor potential cation channel, subfamily M, member 6
SLC20A1	-3,041	2,96E-22	-2,337	2,74E-20	solute carrier family 20 (phosphate transporter), member 1
SGK1	-3,275	2,87E-23	-2,413	2,07E-21	serum/glucocorticoid regulated kinase 1
Cyp2c40 (includes others)	-3,285	7,48E-14	-2,907	4,45E-13	cytochrome P450, family 2, subfamily c, polypeptide 40
CYP4B1	-4,302	1,72E-18	-4,451	1,04E-18	cytochrome P450, family 4, subfamily B, polypeptide 1

## Sheet: specific WT WTd0d7vsMutd0d7
Symbol	Log Ratio	p-value	Entrez Gene Name
SLPI	3,015	8,11E-22	secretory leukocyte peptidase inhibitor
PPP1R42	2,666	3,08E-07	protein phosphatase 1, regulatory subunit 42
GPR110	2,434	1,60E-07	G protein-coupled receptor 110
HP	2,342	6,48E-17	haptoglobin
Gm6744	2,115	3,11E-03	predicted gene 6744
Art2a-ps	2,096	9,48E-08	ADP-ribosyltransferase 2a, pseudogene
CHI3L1	2,075	1,50E-13	chitinase 3-like 1 (cartilage glycoprotein-39)
EPGN	1,998	4,18E-07	epithelial mitogen
TNIP3	1,875	6,23E-03	TNFAIP3 interacting protein 3
Speer4a (includes others)	1,869	5,73E-03	spermatogenesis associated glutamate (E)-rich protein 4a
Pla2g2a	1,865	3,09E-05	phospholipase A2, group IIA (platelets, synovial fluid)
ZBP1	1,819	6,09E-20	Z-DNA binding protein 1
LGALS2	1,688	1,35E-15	lectin, galactoside-binding, soluble, 2
STXBP5L	1,663	8,51E-03	syntaxin binding protein 5-like
GRPR	1,643	3,18E-09	gastrin-releasing peptide receptor
DPH3	1,637	5,91E-03	diphthamide biosynthesis 3
CHRDL2	1,627	2,37E-11	chordin-like 2
CHAC1	1,532	9,55E-11	ChaC, cation transport regulator homolog 1 (E. coli)
RMRP	1,530	5,11E-13	RNA component of mitochondrial RNA processing endoribonuclease
Ace3	1,528	4,56E-03	angiotensin I converting enzyme (peptidyl-dipeptidase A) 3
RRM2	1,499	1,09E-14	ribonucleotide reductase M2
FAM64A	1,490	2,71E-07	family with sequence similarity 64, member A
SLC40A1	1,474	1,29E-15	solute carrier family 40 (iron-regulated transporter), member 1
Igkv1-117	1,435	2,12E-13	immunoglobulin kappa variable 1-117
C730049O14Rik	1,421	7,35E-12	RIKEN cDNA C730049O14 gene
E2F8	1,419	1,81E-09	E2F transcription factor 8
PIGA	1,409	1,09E-12	phosphatidylinositol glycan anchor biosynthesis, class A
HILPDA	1,408	9,34E-12	hypoxia inducible lipid droplet-associated
Fer1l4	1,389	9,52E-09	fer-1-like 4 (C. elegans)
LTB4R	1,366	1,87E-11	leukotriene B4 receptor
DMGDH	1,362	9,73E-03	dimethylglycine dehydrogenase
IL2RA	1,357	2,39E-03	interleukin 2 receptor, alpha
NTN5	1,340	1,62E-05	netrin 5
TRPA1	1,340	6,98E-10	transient receptor potential cation channel, subfamily A, member 1
S100A14	1,336	7,24E-16	S100 calcium binding protein A14
CEP55	1,331	1,76E-12	centrosomal protein 55kDa
DYNLT1	1,330	7,90E-12	dynein, light chain, Tctex-type 1
PDPN	1,323	2,82E-03	podoplanin
XRCC4	1,316	5,36E-05	X-ray repair complementing defective repair in Chinese hamster cells 4
GBP4	1,315	4,37E-16	guanylate binding protein 4
IL11	1,312	2,85E-03	interleukin 11
Hrnr	1,306	1,04E-03	hornerin
BHMT2	1,305	3,95E-05	betaine--homocysteine S-methyltransferase 2
Stfa3	1,299	8,65E-03	stefin A3
IL1B	1,298	3,19E-12	interleukin 1, beta
H2-Q5	1,247	9,82E-15	histocompatibility 2, Q region locus 5
NOS2	1,242	8,96E-06	nitric oxide synthase 2, inducible
ANKRD37	1,239	9,74E-15	ankyrin repeat domain 37
APCDD1	1,230	4,36E-10	adenomatosis polyposis coli down-regulated 1
ZBTB42	1,230	9,32E-04	zinc finger and BTB domain containing 42
MEDAG	1,226	1,39E-07	mesenteric estrogen-dependent adipogenesis
SLC3A1	1,221	1,44E-14	solute carrier family 3 (amino acid transporter heavy chain), member 1
IDI1	1,210	2,99E-13	isopentenyl-diphosphate delta isomerase 1
Olfr1008	1,205	9,22E-03	olfactory receptor 1008
IFI44	1,203	1,10E-09	interferon-induced protein 44
VCAN	1,200	1,24E-07	versican
Irgm1	1,199	3,12E-13	immunity-related GTPase family M member 1
NTRK2	1,193	9,33E-11	neurotrophic tyrosine kinase, receptor, type 2
IL6	1,190	9,67E-03	interleukin 6
PGC	1,187	7,00E-03	progastricsin (pepsinogen C)
C3orf83	1,182	1,55E-15	chromosome 3 open reading frame 83
TRIB3	1,166	1,61E-08	tribbles pseudokinase 3
ZDHHC2	1,162	1,14E-12	zinc finger, DHHC-type containing 2
BIRC5	1,157	1,29E-16	baculoviral IAP repeat containing 5
GAS2L3	1,157	1,02E-09	growth arrest-specific 2 like 3
PLAUR	1,154	1,14E-11	plasminogen activator, urokinase receptor
OSMR	1,152	2,47E-11	oncostatin M receptor
CIT	1,147	3,75E-15	citron rho-interacting serine/threonine kinase
TACC3	1,142	5,87E-16	transforming, acidic coiled-coil containing protein 3
SLC13A2	1,142	7,45E-09	solute carrier family 13 (sodium-dependent dicarboxylate transporter), member 2
CLEC4D	1,138	3,19E-03	C-type lectin domain family 4, member D
PDIA4	1,134	2,68E-13	protein disulfide isomerase family A, member 4
Naip5 (includes others)	1,132	5,44E-12	NLR family, apoptosis inhibitory protein 5
HYOU1	1,130	5,27E-15	hypoxia up-regulated 1
PPME1	1,125	5,66E-11	protein phosphatase methylesterase 1
GNAS	1,121	5,59E-04	GNAS complex locus
ENPEP	1,119	6,68E-11	glutamyl aminopeptidase (aminopeptidase A)
HSPA12A	1,115	8,12E-08	heat shock 70kDa protein 12A
CCDC71L	1,112	8,22E-16	coiled-coil domain containing 71-like
IFIT1	1,109	1,68E-15	interferon-induced protein with tetratricopeptide repeats 1
C2orf88	1,108	1,44E-12	chromosome 2 open reading frame 88
SERTAD1	1,108	2,41E-12	SERTA domain containing 1
CMA1	1,104	3,41E-05	chymase 1, mast cell
HMGCR	1,098	1,61E-15	3-hydroxy-3-methylglutaryl-CoA reductase
FCGR1A	1,098	2,18E-11	Fc fragment of IgG, high affinity Ia, receptor (CD64)
DRC1	1,096	2,02E-11	dynein regulatory complex subunit 1 homolog (Chlamydomonas)
BAK1	1,094	5,71E-16	BCL2-antagonist/killer 1
EIF4E3	1,093	1,23E-09	eukaryotic translation initiation factor 4E family member 3
Olfr774/Olfr787	1,091	5,59E-03	olfactory receptor 787
C6orf47	1,088	3,23E-03	chromosome 6 open reading frame 47
IL13RA1	1,082	3,08E-12	interleukin 13 receptor, alpha 1
GSTA5	1,082	5,63E-15	glutathione S-transferase alpha 5
IFIT2	1,079	5,65E-10	interferon-induced protein with tetratricopeptide repeats 2
FIGF	1,078	3,36E-09	c-fos induced growth factor (vascular endothelial growth factor D)
CCL2	1,078	1,59E-09	chemokine (C-C motif) ligand 2
EIF2S2	1,075	1,23E-08	eukaryotic translation initiation factor 2, subunit 2 beta, 38kDa
CLEC4E	1,073	1,93E-06	C-type lectin domain family 4, member E
VWA5A	1,071	8,12E-13	von Willebrand factor A domain containing 5A
RAC3	1,071	7,42E-11	ras-related C3 botulinum toxin substrate 3 (rho family, small GTP binding protein Rac3)
TFRC	1,067	1,56E-11	transferrin receptor
ADA	1,065	1,93E-12	adenosine deaminase
IFT172	1,065	3,83E-13	intraflagellar transport 172 homolog (Chlamydomonas)
DCP2	1,061	3,64E-11	decapping mRNA 2
Ifi47	1,060	1,69E-13	interferon gamma inducible protein 47
CEP104	1,055	7,05E-04	centrosomal protein 104kDa
UNC5A	1,053	6,74E-12	unc-5 homolog A (C. elegans)
GLS	1,052	7,11E-03	glutaminase
SPP1	1,052	1,48E-03	secreted phosphoprotein 1
S100A16	1,046	5,91E-11	S100 calcium binding protein A16
MTHFD2	1,043	4,28E-10	methylenetetrahydrofolate dehydrogenase (NADP+ dependent) 2, methenyltetrahydrofolate cyclohydrolase
PRR32	1,040	7,27E-03	proline rich 32
MMP10	1,038	2,41E-03	matrix metallopeptidase 10 (stromelysin 2)
UHRF1	1,037	2,05E-12	ubiquitin-like with PHD and ring finger domains 1
MB21D2	1,035	7,97E-08	Mab-21 domain containing 2
RASSF6	1,034	1,99E-13	Ras association (RalGDS/AF-6) domain family member 6
RAD51	1,034	3,36E-11	RAD51 recombinase
AREG	1,033	1,70E-12	amphiregulin
GLO1	1,032	9,71E-15	glyoxalase I
CDCA8	1,030	1,55E-11	cell division cycle associated 8
CCNA2	1,030	8,33E-12	cyclin A2
CKS1B	1,024	6,16E-15	CDC28 protein kinase regulatory subunit 1B
TRHDE	1,021	4,70E-03	thyrotropin-releasing hormone degrading enzyme
UBE2C	1,021	1,35E-15	ubiquitin-conjugating enzyme E2C
IFI16	1,021	2,81E-10	interferon, gamma-inducible protein 16
C530008M17Rik	1,020	3,62E-03	RIKEN cDNA C530008M17 gene
TC2N	1,018	1,09E-09	tandem C2 domains, nuclear
YIF1A	1,018	5,93E-08	Yip1 interacting factor homolog A (S. cerevisiae)
LRRC1	1,015	1,30E-14	leucine rich repeat containing 1
FAM72A	1,015	2,53E-10	family with sequence similarity 72, member A
RNF183	1,009	3,06E-08	ring finger protein 183
NDC1	1,008	7,22E-12	NDC1 transmembrane nucleoporin
SLC7A5	1,003	3,99E-09	solute carrier family 7 (amino acid transporter light chain, L system), member 5
STEAP1	1,001	4,27E-14	six transmembrane epithelial antigen of the prostate 1
ACAA2	-1,000	2,54E-16	acetyl-CoA acyltransferase 2
LPAR3	-1,002	3,27E-06	lysophosphatidic acid receptor 3
NFATC1	-1,003	2,56E-10	nuclear factor of activated T-cells, cytoplasmic, calcineurin-dependent 1
ZNF536	-1,004	5,97E-11	zinc finger protein 536
ITPKC	-1,009	4,33E-13	inositol-trisphosphate 3-kinase C
Retnla	-1,009	7,33E-13	resistin like alpha
Gcg	-1,010	2,39E-11	glucagon
GGH	-1,014	8,64E-13	gamma-glutamyl hydrolase (conjugase, folylpolygammaglutamyl hydrolase)
SLC27A4	-1,014	5,71E-09	solute carrier family 27 (fatty acid transporter), member 4
LPIN2	-1,015	3,26E-09	lipin 2
UBE2B	-1,017	3,07E-07	ubiquitin-conjugating enzyme E2B
PPARGC1A	-1,018	1,46E-08	peroxisome proliferator-activated receptor gamma, coactivator 1 alpha
TBC1D10C	-1,018	2,65E-11	TBC1 domain family, member 10C
DTX1	-1,019	8,60E-09	deltex 1, E3 ubiquitin ligase
HYKK	-1,020	5,59E-05	hydroxylysine kinase
BEX4	-1,020	1,12E-09	brain expressed, X-linked 4
GDPD2	-1,021	1,08E-06	glycerophosphodiester phosphodiesterase domain containing 2
DFNB31	-1,025	5,59E-12	deafness, autosomal recessive 31
AQP1	-1,025	3,19E-12	aquaporin 1 (Colton blood group)
CCDC66	-1,027	6,33E-07	coiled-coil domain containing 66
IQSEC1	-1,029	6,74E-12	IQ motif and Sec7 domain 1
Phgr1	-1,031	4,45E-12	proline/histidine/glycine-rich 1
KCNQ1	-1,032	1,28E-14	potassium voltage-gated channel, KQT-like subfamily, member 1
TNFRSF13C	-1,033	6,53E-14	tumor necrosis factor receptor superfamily, member 13C
FAM189A2	-1,037	5,28E-07	family with sequence similarity 189, member A2
PAPSS2	-1,038	3,26E-10	3'-phosphoadenosine 5'-phosphosulfate synthase 2
STAP1	-1,039	6,11E-11	signal transducing adaptor family member 1
PIGZ	-1,041	2,26E-09	phosphatidylinositol glycan anchor biosynthesis, class Z
Myo15b	-1,042	3,55E-12	myosin XVB
CXCR5	-1,046	5,38E-14	chemokine (C-X-C motif) receptor 5
SYNE1	-1,049	7,07E-08	spectrin repeat containing, nuclear envelope 1
VSTM5	-1,049	3,55E-09	V-set and transmembrane domain containing 5
AGT	-1,050	9,40E-14	angiotensinogen (serpin peptidase inhibitor, clade A, member 8)
GIMAP1-GIMAP5	-1,054	2,22E-08	GIMAP1-GIMAP5 readthrough
DAPL1	-1,056	5,68E-05	death associated protein-like 1
GNAL	-1,057	1,35E-04	guanine nucleotide binding protein (G protein), alpha activating activity polypeptide, olfactory type
SLC26A3	-1,062	4,40E-15	solute carrier family 26 (anion exchanger), member 3
TRDMT1	-1,063	3,70E-11	tRNA aspartic acid methyltransferase 1
ABCG2	-1,063	1,55E-14	ATP-binding cassette, sub-family G (WHITE), member 2
SELL	-1,066	4,60E-08	selectin L
CXCL14	-1,070	2,80E-13	chemokine (C-X-C motif) ligand 14
PYROXD2	-1,070	3,28E-11	pyridine nucleotide-disulphide oxidoreductase domain 2
UGT1A1	-1,076	8,00E-08	UDP glucuronosyltransferase 1 family, polypeptide A1
CD83	-1,078	1,38E-13	CD83 molecule
ACSS1	-1,079	3,13E-13	acyl-CoA synthetase short-chain family member 1
Abca8a	-1,080	4,19E-07	ATP-binding cassette, sub-family A (ABC1), member 8a
CNR2	-1,086	6,17E-08	cannabinoid receptor 2 (macrophage)
Acot1	-1,087	6,79E-13	acyl-CoA thioesterase 1
CHGB	-1,089	7,94E-11	chromogranin B (secretogranin 1)
AFF3	-1,091	7,03E-10	AF4/FMR2 family, member 3
ZNF318	-1,097	8,36E-09	zinc finger protein 318
SNN	-1,102	3,18E-08	stannin
NTN3	-1,107	2,51E-10	netrin 3
HLA-DOA	-1,108	2,36E-09	major histocompatibility complex, class II, DO alpha
FCER2	-1,110	2,35E-09	Fc fragment of IgE, low affinity II, receptor for (CD23)
CYP3A7	-1,115	2,05E-15	cytochrome P450, family 3, subfamily A, polypeptide 7
Hmga2	-1,115	4,97E-08	high mobility group AT-hook 2
MAT2A	-1,123	1,96E-15	methionine adenosyltransferase II, alpha
ICOSLG/LOC102723996	-1,125	1,35E-11	inducible T-cell co-stimulator ligand
FLNA	-1,134	5,42E-13	filamin A, alpha
REG4	-1,145	4,03E-14	regenerating islet-derived family, member 4
SH3BP5	-1,146	1,40E-12	SH3-domain binding protein 5 (BTK-associated)
MBP	-1,156	4,98E-10	myelin basic protein
ANKS6	-1,156	1,21E-05	ankyrin repeat and sterile alpha motif domain containing 6
PSD3	-1,158	7,33E-15	pleckstrin and Sec7 domain containing 3
Ces2a	-1,158	1,69E-13	carboxylesterase 2A
ACTG2	-1,161	3,38E-13	actin, gamma 2, smooth muscle, enteric
Zfp862-ps	-1,162	7,69E-09	zinc finger protein 862, pseudogene
MYLIP	-1,167	4,43E-11	myosin regulatory light chain interacting protein
Zfp677	-1,168	1,18E-08	zinc finger protein 677
SLCO2A1	-1,173	5,94E-16	solute carrier organic anion transporter family, member 2A1
ITPR2	-1,177	5,85E-16	inositol 1,4,5-trisphosphate receptor, type 2
LY6D	-1,178	1,14E-12	lymphocyte antigen 6 complex, locus D
4933404O12Rik	-1,180	1,73E-03	RIKEN cDNA 4933404O12 gene
TCF21	-1,181	3,65E-14	transcription factor 21
ADCK5	-1,184	8,90E-16	aarF domain containing kinase 5
FLYWCH2	-1,186	1,47E-13	FLYWCH family member 2
SLC10A2	-1,186	8,02E-14	solute carrier family 10 (sodium/bile acid cotransporter), member 2
YPEL3	-1,192	1,04E-11	yippee-like 3 (Drosophila)
Gm8221	-1,197	4,91E-13	apolipoprotein L 7c pseudogene
Ces1b/Ces1c	-1,198	3,49E-05	carboxylesterase 1C
ETS1	-1,202	1,25E-13	v-ets avian erythroblastosis virus E26 oncogene homolog 1
CCR7	-1,204	2,91E-09	chemokine (C-C motif) receptor 7
CLDN8	-1,213	8,34E-11	claudin 8
FAM134B	-1,213	2,31E-11	family with sequence similarity 134, member B
ZCCHC11	-1,213	1,82E-12	zinc finger, CCHC domain containing 11
EHHADH	-1,214	3,83E-13	enoyl-CoA, hydratase/3-hydroxyacyl CoA dehydrogenase
TEF	-1,223	7,56E-11	thyrotrophic embryonic factor
CYTIP	-1,229	1,49E-08	cytohesin 1 interacting protein
9130221J18Rik	-1,232	1,63E-09	RIKEN cDNA 9130221J18 gene
Hist1h1e	-1,234	7,53E-08	histone cluster 1, H1e
SATB1	-1,241	5,01E-13	SATB homeobox 1
KBTBD11	-1,245	4,10E-08	kelch repeat and BTB (POZ) domain containing 11
RUNX1T1	-1,247	1,24E-03	runt-related transcription factor 1; translocated to, 1 (cyclin D-related)
Ighv14-2	-1,255	9,75E-11	immunoglobulin heavy variable 14-2
BANK1	-1,256	2,29E-10	B-cell scaffold protein with ankyrin repeats 1
IL7R	-1,260	2,57E-07	interleukin 7 receptor
MEP1A	-1,271	1,32E-14	meprin A, alpha (PABA peptide hydrolase)
S1PR1	-1,274	8,55E-09	sphingosine-1-phosphate receptor 1
NPC1	-1,283	3,07E-11	Niemann-Pick disease, type C1
Igh-V10	-1,302	3,29E-14	immunoglobulin heavy chain (V10 family)
PSAPL1	-1,303	1,07E-06	prosaposin-like 1 (gene/pseudogene)
4930414L22Rik	-1,311	2,87E-11	RIKEN cDNA 4930414L22 gene
CLVS1	-1,322	2,16E-03	clavesin 1
IRF2BPL	-1,336	3,49E-12	interferon regulatory factor 2 binding protein-like
PPP1R3D	-1,341	2,63E-13	protein phosphatase 1, regulatory subunit 3D
TXNIP	-1,343	1,52E-15	thioredoxin interacting protein
PLBD1	-1,352	1,27E-15	phospholipase B domain containing 1
CPED1	-1,358	7,06E-04	cadherin-like and PC-esterase domain containing 1
CHGA	-1,367	1,46E-16	chromogranin A (parathyroid secretory protein 1)
BCL11A	-1,377	1,18E-15	B-cell CLL/lymphoma 11A (zinc finger protein)
FAM46B	-1,380	8,46E-08	family with sequence similarity 46, member B
CPS1	-1,397	1,87E-08	carbamoyl-phosphate synthase 1, mitochondrial
BEST2	-1,399	1,05E-13	bestrophin 2
C14orf105	-1,407	8,39E-10	chromosome 14 open reading frame 105
CNN1	-1,425	3,83E-15	calponin 1, basic, smooth muscle
CD22	-1,442	1,94E-11	CD22 molecule
RGS1	-1,486	5,74E-10	regulator of G-protein signaling 1
KIAA1467	-1,506	5,54E-03	KIAA1467
MSLN	-1,510	1,11E-13	mesothelin
CA4	-1,525	6,39E-16	carbonic anhydrase IV
ATG16L2	-1,531	2,56E-13	autophagy related 16-like 2 (S. cerevisiae)
Pln	-1,536	5,64E-06	phospholamban
ADH1C	-1,560	9,60E-14	alcohol dehydrogenase 1C (class I), gamma polypeptide
RASSF9	-1,566	8,21E-04	Ras association (RalGDS/AF-6) domain family (N-terminal) member 9
Glycam1	-1,589	9,43E-10	glycosylation dependent cell adhesion molecule 1
FAIM3	-1,753	3,73E-19	Fas apoptotic inhibitory molecule 3
IL22RA2	-1,770	4,25E-09	interleukin 22 receptor, alpha 2
2010309G21Rik	-1,999	4,13E-18	RIKEN cDNA 2010309G21 gene
VPS13C	-2,089	6,51E-03	vacuolar protein sorting 13 homolog C (S. cerevisiae)
TRPV6	-2,090	4,31E-06	transient receptor potential cation channel, subfamily V, member 6
PBLD	-2,716	1,78E-04	phenazine biosynthesis-like protein domain containing

## Sheet: specific Mut WTd0d7vsMutd0d7
Symbol	Log Ratio	p-value	Entrez Gene Name
CXCL13	1,839	1,03E-16	chemokine (C-X-C motif) ligand 13
CHMP4B	1,768	2,49E-13	charged multivesicular body protein 4B
Saa3	1,758	1,81E-18	serum amyloid A 3
Mcpt1	1,732	6,15E-14	mast cell protease 1
ABCA1	1,709	2,25E-14	ATP-binding cassette, sub-family A (ABC1), member 1
ICOS	1,705	2,20E-13	inducible T-cell co-stimulator
Mcpt4	1,676	1,06E-15	mast cell protease 4
S100A4	1,644	3,09E-18	S100 calcium binding protein A4
SAA1	1,588	6,71E-17	serum amyloid A1
CCL19	1,563	3,50E-16	chemokine (C-C motif) ligand 19
Igha	1,561	5,57E-11	immunoglobulin heavy constant alpha
IL22	1,549	1,64E-08	interleukin 22
S100G	1,520	1,38E-15	S100 calcium binding protein G
FOSB	1,515	3,98E-09	FBJ murine osteosarcoma viral oncogene homolog B
POU2AF1	1,494	1,19E-17	POU class 2 associating factor 1
SEC61A1	1,484	2,70E-10	Sec61 alpha 1 subunit (S. cerevisiae)
B3GNT5	1,478	4,48E-11	UDP-GlcNAc:betaGal beta-1,3-N-acetylglucosaminyltransferase 5
SLC9A3	1,475	3,18E-15	solute carrier family 9, subfamily A (NHE3, cation proton antiporter 3), member 3
TMEM64	1,441	1,30E-11	transmembrane protein 64
SLAMF6	1,432	2,03E-12	SLAM family member 6
SPN	1,418	1,72E-16	sialophorin
NCF2	1,399	2,14E-15	neutrophil cytosolic factor 2
LCN2	1,397	8,81E-06	lipocalin 2
LSS	1,382	1,35E-10	lanosterol synthase (2,3-oxidosqualene-lanosterol cyclase)
Chil3/Chil4	1,380	3,44E-07	chitinase-like 3
LRP8	1,380	5,68E-07	low density lipoprotein receptor-related protein 8, apolipoprotein e receptor
AICDA	1,356	6,23E-07	activation-induced cytidine deaminase
TMEM173	1,345	1,09E-14	transmembrane protein 173
KLHL6	1,345	1,11E-08	kelch-like family member 6
CLDN2	1,336	1,80E-14	claudin 2
BCAT1	1,322	7,77E-09	branched chain amino-acid transaminase 1, cytosolic
AI662270	1,317	1,75E-08	expressed sequence AI662270
SBNO2	1,306	1,78E-10	strawberry notch homolog 2 (Drosophila)
HAS2	1,301	2,66E-04	hyaluronan synthase 2
UBD	1,299	2,84E-15	ubiquitin D
NFKBIZ	1,290	3,89E-16	nuclear factor of kappa light polypeptide gene enhancer in B-cells inhibitor, zeta
KRT23	1,283	5,25E-11	keratin 23 (histone deacetylase inducible)
RPS13	1,276	2,78E-11	ribosomal protein S13
MUC13	1,274	1,67E-16	mucin 13, cell surface associated
RNF19B	1,272	1,05E-11	ring finger protein 19B
MYL4	1,270	2,35E-10	myosin, light chain 4, alkali; atrial, embryonic
IL21R	1,257	4,78E-08	interleukin 21 receptor
GABPB1	1,255	3,03E-07	GA binding protein transcription factor, beta subunit 1
GSTM3	1,251	9,15E-17	glutathione S-transferase mu 3 (brain)
CLU	1,246	4,23E-14	clusterin
CORO1A	1,244	5,25E-14	coronin, actin binding protein, 1A
CP	1,243	1,09E-09	ceruloplasmin (ferroxidase)
FRMPD1	1,242	9,81E-07	FERM and PDZ domain containing 1
FARSA	1,240	1,13E-14	phenylalanyl-tRNA synthetase, alpha subunit
SLC25A37	1,237	2,41E-06	solute carrier family 25 (mitochondrial iron transporter), member 37
TG	1,237	3,23E-09	thyroglobulin
DEF6	1,232	1,22E-10	differentially expressed in FDCP 6 homolog (mouse)
LMNB1	1,224	4,04E-12	lamin B1
PLA2G12B	1,219	2,15E-13	phospholipase A2, group XIIB
CCR6	1,218	3,46E-10	chemokine (C-C motif) receptor 6
Ceacam10	1,214	8,71E-12	carcinoembryonic antigen-related cell adhesion molecule 10
C3	1,211	2,30E-17	complement component 3
CST7	1,202	7,81E-09	cystatin F (leukocystatin)
PCP2	1,198	2,10E-10	Purkinje cell protein 2
C530007A02Rik	1,198	1,58E-07	RIKEN cDNA C530007A02 gene
ARHGDIB	1,196	1,17E-15	Rho GDP dissociation inhibitor (GDI) beta
TOR1AIP1	1,195	2,40E-08	torsin A interacting protein 1
CEACAM20	1,195	3,36E-12	carcinoembryonic antigen-related cell adhesion molecule 20
UCK2	1,195	1,18E-10	uridine-cytidine kinase 2
Cyp2d9 (includes others)	1,192	6,98E-16	cytochrome P450, family 2, subfamily d, polypeptide 9
TROAP	1,190	3,23E-07	trophinin associated protein
MEF2B	1,186	4,15E-10	myocyte enhancer factor 2B
LAT	1,183	4,91E-12	linker for activation of T cells
TMCO4	1,179	6,56E-07	transmembrane and coiled-coil domains 4
CLEC5A	1,178	1,72E-09	C-type lectin domain family 5, member A
Gm5547	1,176	5,13E-12	predicted gene 5547
LCP1	1,173	4,77E-13	lymphocyte cytosolic protein 1 (L-plastin)
TNNI2	1,172	9,18E-12	troponin I type 2 (skeletal, fast)
HCLS1	1,168	1,25E-10	hematopoietic cell-specific Lyn substrate 1
SPPL2A	1,166	1,47E-10	signal peptide peptidase like 2A
ARF1	1,156	8,59E-11	ADP-ribosylation factor 1
Igh	1,154	1,29E-13	immunoglobulin heavy chain complex
CHST13	1,149	2,72E-06	carbohydrate (chondroitin 4) sulfotransferase 13
C6orf62	1,137	8,16E-09	chromosome 6 open reading frame 62
FAM26F	1,134	2,70E-09	family with sequence similarity 26, member F
CLCA4	1,133	5,98E-13	chloride channel accessory 4
PABPC1	1,131	1,04E-07	poly(A) binding protein, cytoplasmic 1
MYBL2	1,129	5,82E-12	v-myb avian myeloblastosis viral oncogene homolog-like 2
CYR61	1,128	1,25E-12	cysteine-rich, angiogenic inducer, 61
CD47	1,124	1,45E-15	CD47 molecule
CALR	1,120	9,66E-10	calreticulin
APBB1IP	1,111	4,15E-09	amyloid beta (A4) precursor protein-binding, family B, member 1 interacting protein
Speer6-ps1	1,111	1,40E-08	spermatogenesis associated glutamate (E)-rich protein 6, pseudogene 1
C1GALT1	1,110	1,43E-11	core 1 synthase, glycoprotein-N-acetylgalactosamine 3-beta-galactosyltransferase, 1
MAP4K1	1,109	4,56E-14	mitogen-activated protein kinase kinase kinase kinase 1
TEX12	1,109	3,07E-08	testis expressed 12
PFAS	1,108	3,32E-10	phosphoribosylformylglycinamidine synthase
PSMB8	1,107	1,98E-13	proteasome (prosome, macropain) subunit, beta type, 8
ICAM1	1,106	6,99E-14	intercellular adhesion molecule 1
IL1R2	1,106	2,24E-06	interleukin 1 receptor, type II
MCM3	1,106	4,58E-12	minichromosome maintenance complex component 3
APOBEC3B	1,105	6,05E-08	apolipoprotein B mRNA editing enzyme, catalytic polypeptide-like 3B
CYP20A1	1,101	4,16E-10	cytochrome P450, family 20, subfamily A, polypeptide 1
TP53I11	1,100	7,15E-12	tumor protein p53 inducible protein 11
TATDN2	1,094	1,06E-07	TatD DNase domain containing 2
CHST3	1,091	1,82E-15	carbohydrate (chondroitin 6) sulfotransferase 3
PGLYRP1	1,085	1,13E-14	peptidoglycan recognition protein 1
IL18	1,081	2,53E-13	interleukin 18
ST7L	1,078	4,95E-08	suppression of tumorigenicity 7 like
TAC1	1,077	3,40E-10	tachykinin, precursor 1
LRRC59	1,075	5,47E-14	leucine rich repeat containing 59
AK2	1,074	2,06E-09	adenylate kinase 2
IL12RB1	1,070	2,64E-10	interleukin 12 receptor, beta 1
PDE11A	1,069	2,06E-06	phosphodiesterase 11A
AKNA	1,069	2,15E-11	AT-hook transcription factor
BTK	1,069	5,09E-09	Bruton agammaglobulinemia tyrosine kinase
ITGAL	1,065	2,33E-07	integrin, alpha L (antigen CD11A (p180), lymphocyte function-associated antigen 1; alpha polypeptide)
HBE1	1,064	5,37E-03	hemoglobin, epsilon 1
FEN1	1,062	8,91E-11	flap structure-specific endonuclease 1
IL4R	1,059	1,24E-14	interleukin 4 receptor
CELSR1	1,059	6,41E-14	cadherin, EGF LAG seven-pass G-type receptor 1
TAPBPL	1,056	4,20E-09	TAP binding protein-like
UBE2S	1,049	8,65E-12	ubiquitin-conjugating enzyme E2S
GTF2A1	1,049	2,61E-09	general transcription factor IIA, 1, 19/37kDa
SASH3	1,048	4,25E-11	SAM and SH3 domain containing 3
PLA2G4F	1,048	5,13E-06	phospholipase A2, group IVF
DYNC1LI1	1,043	5,24E-09	dynein, cytoplasmic 1, light intermediate chain 1
TTC39A	1,042	3,77E-15	tetratricopeptide repeat domain 39A
HLA-DMA	1,039	5,83E-13	major histocompatibility complex, class II, DM alpha
Oosp1	1,039	7,23E-06	oocyte secreted protein 1
FES	1,032	2,67E-09	feline sarcoma oncogene
SPIB	1,032	5,43E-12	Spi-B transcription factor (Spi-1/PU.1 related)
TBC1D20	1,032	4,94E-11	TBC1 domain family, member 20
TRIM27	1,030	8,18E-07	tripartite motif containing 27
C1R	1,030	4,13E-11	complement component 1, r subcomponent
MMS22L	1,029	4,24E-11	MMS22-like, DNA repair protein
ODF2	1,029	1,51E-08	outer dense fiber of sperm tails 2
LPXN	1,026	1,31E-13	leupaxin
SULF1	1,025	2,67E-12	sulfatase 1
EGR2	1,025	1,02E-10	early growth response 2
VPREB3	1,021	1,29E-08	pre-B lymphocyte 3
B2M	1,019	3,93E-11	beta-2-microglobulin
SH3BP2	1,018	3,18E-06	SH3-domain binding protein 2
VCAM1	1,016	1,89E-12	vascular cell adhesion molecule 1
CD5	1,015	8,45E-13	CD5 molecule
PDIA6	1,014	4,16E-09	protein disulfide isomerase family A, member 6
IMPAD1	1,013	5,58E-11	inositol monophosphatase domain containing 1
B3GNT7	1,012	7,66E-05	UDP-GlcNAc:betaGal beta-1,3-N-acetylglucosaminyltransferase 7
A630023P12Rik	1,010	1,75E-06	RIKEN cDNA A630023P12 gene
SMPD3	1,003	1,24E-10	sphingomyelin phosphodiesterase 3, neutral membrane (neutral sphingomyelinase II)
IL27RA	1,002	5,00E-08	interleukin 27 receptor, alpha
ROBO4	-1,000	9,18E-12	roundabout, axon guidance receptor, homolog 4 (Drosophila)
PPM1E	-1,000	1,94E-07	protein phosphatase, Mg2+/Mn2+ dependent, 1E
FILIP1	-1,001	1,29E-08	filamin A interacting protein 1
LRIG2	-1,001	1,88E-13	leucine-rich repeats and immunoglobulin-like domains 2
CYP2C9	-1,002	2,53E-14	cytochrome P450, family 2, subfamily C, polypeptide 9
MMP15	-1,002	4,00E-10	matrix metallopeptidase 15 (membrane-inserted)
HSD3B2	-1,003	1,56E-05	hydroxy-delta-5-steroid dehydrogenase, 3 beta- and steroid delta-isomerase 2
GSTM1	-1,004	4,22E-15	glutathione S-transferase mu 1
NENF	-1,006	2,59E-12	neudesin neurotrophic factor
CISH	-1,009	1,18E-11	cytokine inducible SH2-containing protein
Spg20	-1,010	5,04E-11	spastic paraplegia 20, spartin (Troyer syndrome) homolog (human)
IRF2BP2	-1,010	2,34E-13	interferon regulatory factor 2 binding protein 2
HLA-A	-1,010	4,90E-15	major histocompatibility complex, class I, A
PHLDA3	-1,010	7,31E-16	pleckstrin homology-like domain, family A, member 3
SMARCD3	-1,010	9,16E-10	SWI/SNF related, matrix associated, actin dependent regulator of chromatin, subfamily d, member 3
CPXM2	-1,011	7,77E-12	carboxypeptidase X (M14 family), member 2
ABHD3	-1,011	8,94E-10	abhydrolase domain containing 3
NREP	-1,013	3,92E-05	neuronal regeneration related protein
PTRF	-1,014	3,07E-13	polymerase I and transcript release factor
TCEAL6	-1,014	1,54E-11	transcription elongation factor A (SII)-like 6
KCTD15	-1,015	2,62E-11	potassium channel tetramerization domain containing 15
FLNC	-1,015	9,66E-13	filamin C, gamma
SPEG	-1,015	4,40E-11	SPEG complex locus
BMP8A	-1,015	2,66E-08	bone morphogenetic protein 8a
9630010G10Rik	-1,018	1,50E-06	RIKEN cDNA 9630010G10 gene
ITGA1	-1,018	1,35E-10	integrin, alpha 1
PDE4DIP	-1,018	1,81E-12	phosphodiesterase 4D interacting protein
TRPS1	-1,018	6,35E-11	trichorhinophalangeal syndrome I
SETD7	-1,019	1,20E-12	SET domain containing (lysine methyltransferase) 7
TCF7L1	-1,020	2,44E-14	transcription factor 7-like 1 (T-cell specific, HMG-box)
SLC17A4	-1,022	1,99E-11	solute carrier family 17, member 4
SYN2	-1,023	8,56E-09	synapsin II
FBLN7	-1,024	1,33E-11	fibulin 7
B3GALNT1	-1,024	2,39E-10	beta-1,3-N-acetylgalactosaminyltransferase 1 (globoside blood group)
FAM102A	-1,024	8,50E-12	family with sequence similarity 102, member A
CACNA2D2	-1,025	3,48E-08	calcium channel, voltage-dependent, alpha 2/delta subunit 2
SMAD7	-1,026	9,07E-10	SMAD family member 7
EMCN	-1,029	1,52E-12	endomucin
DDX43	-1,030	1,11E-08	DEAD (Asp-Glu-Ala-Asp) box polypeptide 43
ENPP5	-1,031	2,13E-10	ectonucleotide pyrophosphatase/phosphodiesterase 5 (putative)
Xlr5a (includes others)	-1,031	1,57E-07	X-linked lymphocyte-regulated 5A
GHR	-1,031	4,42E-12	growth hormone receptor
RASL12	-1,032	9,97E-10	RAS-like, family 12
ITGA11	-1,032	1,05E-12	integrin, alpha 11
TUBB2A	-1,034	1,53E-11	tubulin, beta 2A class IIa
STRBP	-1,034	9,27E-09	spermatid perinuclear RNA binding protein
USP53	-1,036	1,27E-12	ubiquitin specific peptidase 53
RETN	-1,037	4,33E-05	resistin
CYTL1	-1,037	4,17E-05	cytokine-like 1
TCTEX1D2	-1,038	8,22E-15	Tctex1 domain containing 2
ENAH	-1,039	5,03E-09	enabled homolog (Drosophila)
TSPAN9	-1,041	1,41E-14	tetraspanin 9
GUCY1A3	-1,042	1,23E-08	guanylate cyclase 1, soluble, alpha 3
SLC23A2	-1,044	1,40E-11	solute carrier family 23 (ascorbic acid transporter), member 2
KCNJ8	-1,045	2,14E-15	potassium inwardly-rectifying channel, subfamily J, member 8
RAI14	-1,046	9,50E-09	retinoic acid induced 14
PCDH12	-1,047	3,43E-12	protocadherin 12
MAGEH1	-1,048	3,12E-10	melanoma antigen family H, 1
HECTD4	-1,048	1,20E-09	HECT domain containing E3 ubiquitin protein ligase 4
TSC22D2	-1,050	6,96E-09	TSC22 domain family, member 2
ZNF462	-1,051	7,39E-13	zinc finger protein 462
DMD	-1,053	5,72E-08	dystrophin
SGCE	-1,053	3,60E-11	sarcoglycan, epsilon
FXYD1	-1,054	2,11E-12	FXYD domain containing ion transport regulator 1
FN3K	-1,054	2,33E-06	fructosamine 3 kinase
ACBD4	-1,055	8,45E-16	acyl-CoA binding domain containing 4
MERTK	-1,056	6,01E-14	c-mer proto-oncogene tyrosine kinase
WDR78	-1,058	1,33E-10	WD repeat domain 78
EMP2	-1,059	5,86E-11	epithelial membrane protein 2
9530006C21Rik	-1,059	2,87E-09	RIKEN cDNA 9530006C21 gene
AQP11	-1,059	2,44E-14	aquaporin 11
C14orf159	-1,060	5,11E-14	chromosome 14 open reading frame 159
FAM195A	-1,061	1,79E-15	family with sequence similarity 195, member A
ST6GALNAC2	-1,061	5,55E-14	ST6 (alpha-N-acetyl-neuraminyl-2,3-beta-galactosyl-1,3)-N-acetylgalactosaminide alpha-2,6-sialyltransferase 2
NID1	-1,062	2,00E-13	nidogen 1
CDC42EP3	-1,063	1,94E-10	CDC42 effector protein (Rho GTPase binding) 3
ACTA1	-1,064	3,24E-12	actin, alpha 1, skeletal muscle
PELI2	-1,064	7,64E-09	pellino E3 ubiquitin protein ligase family member 2
FDXR	-1,065	2,46E-14	ferredoxin reductase
PLXNA2	-1,065	5,56E-12	plexin A2
NRP2	-1,067	6,17E-13	neuropilin 2
ENKUR	-1,069	2,10E-04	enkurin, TRPC channel interacting protein
TSGA10	-1,070	1,24E-09	testis specific, 10
CCS	-1,072	2,55E-16	copper chaperone for superoxide dismutase
RHOU	-1,072	1,51E-14	ras homolog family member U
PPP1R3C	-1,073	9,44E-07	protein phosphatase 1, regulatory subunit 3C
TMED6	-1,074	5,68E-08	transmembrane emp24 protein transport domain containing 6
C15orf65	-1,075	7,98E-09	chromosome 15 open reading frame 65
BC023202	-1,076	1,11E-06	cDNA sequence BC023202
RHOBTB3	-1,077	1,95E-08	Rho-related BTB domain containing 3
LEPR	-1,078	5,16E-05	leptin receptor
TMPRSS5	-1,079	8,10E-09	transmembrane protease, serine 5
CACNA1G	-1,079	9,21E-07	calcium channel, voltage-dependent, T type, alpha 1G subunit
6230424C14Rik	-1,081	4,43E-11	RIKEN cDNA 6230424C14 gene
TLE2	-1,081	8,01E-12	transducin-like enhancer of split 2
RIMS1	-1,082	2,09E-09	regulating synaptic membrane exocytosis 1
IPP	-1,082	8,38E-12	intracisternal A particle-promoted polypeptide
PCNX	-1,084	4,60E-09	pecanex homolog (Drosophila)
METTL15	-1,084	4,68E-09	methyltransferase like 15
OPHN1	-1,084	1,16E-06	oligophrenin 1
TCF15	-1,085	1,69E-06	transcription factor 15 (basic helix-loop-helix)
PALLD	-1,086	4,10E-15	palladin, cytoskeletal associated protein
GRP	-1,087	1,61E-08	gastrin-releasing peptide
HIST1H2BJ	-1,087	2,76E-11	histone cluster 1, H2bj
PLEKHA1	-1,087	6,13E-12	pleckstrin homology domain containing, family A (phosphoinositide binding specific) member 1
TMOD1	-1,087	1,59E-07	tropomodulin 1
5330421C15Rik	-1,088	6,57E-06	RIKEN cDNA 5330421C15 gene
WDR60	-1,092	8,38E-12	WD repeat domain 60
PRAP1	-1,093	7,69E-15	proline-rich acidic protein 1
PRKCZ	-1,093	9,60E-12	protein kinase C, zeta
C8orf4	-1,093	4,48E-11	chromosome 8 open reading frame 4
CYS1	-1,098	1,20E-09	cystin 1
Cox8b	-1,098	8,30E-08	cytochrome c oxidase subunit VIIIb
FERMT2	-1,099	5,65E-16	fermitin family member 2
UPB1	-1,099	7,54E-07	ureidopropionase, beta
FOXF2	-1,099	2,44E-09	forkhead box F2
Npy4r	-1,099	2,10E-09	neuropeptide Y receptor Y4
Foxn3	-1,099	8,96E-14	forkhead box N3
IL15	-1,100	2,35E-11	interleukin 15
CALCRL	-1,103	1,13E-11	calcitonin receptor-like
NCAM1	-1,103	7,82E-12	neural cell adhesion molecule 1
GNG11	-1,104	1,26E-16	guanine nucleotide binding protein (G protein), gamma 11
HPGD	-1,105	1,64E-15	hydroxyprostaglandin dehydrogenase 15-(NAD)
USP33	-1,106	6,50E-09	ubiquitin specific peptidase 33
SOX6	-1,106	4,73E-08	SRY (sex determining region Y)-box 6
GADD45A	-1,106	1,63E-14	growth arrest and DNA-damage-inducible, alpha
CKB	-1,110	6,29E-14	creatine kinase, brain
EFHB	-1,110	1,00E-06	EF-hand domain family, member B
NXPH3	-1,110	4,87E-11	neurexophilin 3
ABCB6	-1,116	9,71E-16	ATP-binding cassette, sub-family B (MDR/TAP), member 6
TMEM30B	-1,121	4,98E-11	transmembrane protein 30B
CLMP	-1,122	5,76E-15	CXADR-like membrane protein
KIAA0408	-1,122	2,85E-07	KIAA0408
SLC24A3	-1,123	5,82E-12	solute carrier family 24 (sodium/potassium/calcium exchanger), member 3
ADAMTS8	-1,125	3,37E-10	ADAM metallopeptidase with thrombospondin type 1 motif, 8
LRP4	-1,126	4,06E-12	low density lipoprotein receptor-related protein 4
THRA	-1,126	4,06E-15	thyroid hormone receptor, alpha
RASSF10	-1,129	3,21E-05	Ras association (RalGDS/AF-6) domain family (N-terminal) member 10
SLC22A1	-1,129	2,31E-14	solute carrier family 22 (organic cation transporter), member 1
VIT	-1,131	2,50E-06	vitrin
PITPNM3	-1,131	1,02E-06	PITPNM family member 3
SLC7A10	-1,133	6,09E-05	solute carrier family 7 (neutral amino acid transporter light chain, asc system), member 10
HADH	-1,133	3,67E-11	hydroxyacyl-CoA dehydrogenase
CYP2F1	-1,141	1,33E-05	cytochrome P450, family 2, subfamily F, polypeptide 1
COL23A1	-1,143	1,85E-09	collagen, type XXIII, alpha 1
WWP1	-1,144	1,69E-03	WW domain containing E3 ubiquitin protein ligase 1
Aldh1a7	-1,145	9,60E-14	aldehyde dehydrogenase family 1, subfamily A7
TNXB	-1,147	1,62E-10	tenascin XB
SNTG2	-1,149	4,30E-12	syntrophin, gamma 2
C10orf107	-1,151	4,04E-09	chromosome 10 open reading frame 107
HIST1H2BI	-1,151	2,41E-13	histone cluster 1, H2bi
RUNDC3B	-1,152	3,62E-12	RUN domain containing 3B
ITGA8	-1,153	2,49E-07	integrin, alpha 8
IGSF3	-1,153	7,28E-13	immunoglobulin superfamily, member 3
GAL	-1,155	3,22E-12	galanin/GMAP prepropeptide
SLFN12L	-1,158	3,18E-10	schlafen family member 12-like
SLC16A6	-1,159	3,13E-07	solute carrier family 16, member 6
FAT4	-1,160	5,21E-08	FAT atypical cadherin 4
PRLR	-1,160	4,61E-12	prolactin receptor
FXYD6	-1,161	2,52E-16	FXYD domain containing ion transport regulator 6
Gm14207	-1,163	6,42E-11	predicted gene 14207
PALMD	-1,164	2,39E-07	palmdelphin
KIF26A	-1,164	2,41E-10	kinesin family member 26A
MEIS2	-1,166	2,84E-13	Meis homeobox 2
NCOA7	-1,166	4,02E-16	nuclear receptor coactivator 7
UGDH	-1,168	3,08E-15	UDP-glucose 6-dehydrogenase
TRPC3	-1,168	1,03E-09	transient receptor potential cation channel, subfamily C, member 3
DPPA5	-1,169	1,59E-08	developmental pluripotency associated 5
CHRDL1	-1,172	2,59E-11	chordin-like 1
KCNA6	-1,174	6,62E-09	potassium voltage-gated channel, shaker-related subfamily, member 6
Mx1/Mx2	-1,175	1,00E-11	myxovirus (influenza virus) resistance 1
DCT	-1,175	9,68E-07	dopachrome tautomerase
DHX58	-1,176	1,08E-13	DEXH (Asp-Glu-X-His) box polypeptide 58
CCDC106	-1,178	1,07E-10	coiled-coil domain containing 106
Pcp4l1	-1,183	3,89E-12	Purkinje cell protein 4-like 1
CRIM1	-1,191	9,23E-15	cysteine rich transmembrane BMP regulator 1 (chordin-like)
Gstt1	-1,193	1,48E-07	glutathione S-transferase, theta 1
MOGAT2	-1,194	3,21E-14	monoacylglycerol O-acyltransferase 2
SPSB4	-1,194	2,32E-04	splA/ryanodine receptor domain and SOCS box containing 4
CBR1	-1,194	2,34E-13	carbonyl reductase 1
RBMS3	-1,198	1,75E-10	RNA binding motif, single stranded interacting protein 3
PPP1R1A	-1,199	4,44E-11	protein phosphatase 1, regulatory (inhibitor) subunit 1A
NKD1	-1,200	4,28E-14	naked cuticle homolog 1 (Drosophila)
MRAP	-1,201	4,60E-05	melanocortin 2 receptor accessory protein
CA7	-1,201	5,28E-12	carbonic anhydrase VII
NEXN	-1,203	1,54E-12	nexilin (F actin binding protein)
SSPN	-1,203	1,51E-14	sarcospan
SLC8A1	-1,205	3,71E-08	solute carrier family 8 (sodium/calcium exchanger), member 1
TSKU	-1,205	4,39E-07	tsukushi, small leucine rich proteoglycan
PTPRS	-1,206	1,56E-16	protein tyrosine phosphatase, receptor type, S
KIAA1462	-1,207	8,67E-10	KIAA1462
DGKH	-1,208	1,70E-11	diacylglycerol kinase, eta
PCDH17	-1,216	2,07E-09	protocadherin 17
GPR37L1	-1,216	1,02E-09	G protein-coupled receptor 37 like 1
HSD17B2	-1,219	1,06E-12	hydroxysteroid (17-beta) dehydrogenase 2
CYP2S1	-1,223	8,00E-15	cytochrome P450, family 2, subfamily S, polypeptide 1
9130016M20Rik	-1,226	4,80E-14	RIKEN cDNA 9130016M20 gene
UNC5B	-1,228	1,11E-15	unc-5 homolog B (C. elegans)
MRVI1	-1,230	1,08E-09	murine retrovirus integration site 1 homolog
ESR1	-1,232	1,40E-04	estrogen receptor 1
DTNA	-1,233	9,18E-12	dystrobrevin, alpha
CTF1	-1,234	4,49E-10	cardiotrophin 1
DUSP10	-1,237	1,51E-09	dual specificity phosphatase 10
TMEM53	-1,237	7,50E-11	transmembrane protein 53
NEFL	-1,238	2,13E-09	neurofilament, light polypeptide
DGKG	-1,244	7,05E-10	diacylglycerol kinase, gamma 90kDa
SUSD4	-1,245	3,49E-10	sushi domain containing 4
SLC35D1	-1,246	1,66E-16	solute carrier family 35 (UDP-GlcA/UDP-GalNAc transporter), member D1
AATK	-1,246	1,09E-11	apoptosis-associated tyrosine kinase
CHPT1	-1,252	2,03E-09	choline phosphotransferase 1
SAMD9L	-1,252	3,45E-10	sterile alpha motif domain containing 9-like
FBXL16	-1,254	2,84E-10	F-box and leucine-rich repeat protein 16
TINAG	-1,256	2,22E-13	tubulointerstitial nephritis antigen
C5	-1,257	8,71E-07	complement component 5
Apoc1	-1,257	2,16E-10	apolipoprotein C-I
SVIL	-1,267	7,40E-14	supervillin
PLP1	-1,270	4,10E-08	proteolipid protein 1
Clec2d (includes others)	-1,271	1,24E-12	C-type lectin domain family 2, member d
MYOM1	-1,271	1,38E-10	myomesin 1
CIDEA	-1,272	7,60E-11	cell death-inducing DFFA-like effector a
SPA17	-1,274	2,02E-03	sperm autoantigenic protein 17
LDHB	-1,276	2,60E-15	lactate dehydrogenase B
CAV3	-1,279	6,84E-12	caveolin 3
GSTK1	-1,279	4,67E-17	glutathione S-transferase kappa 1
PPARA	-1,284	2,25E-11	peroxisome proliferator-activated receptor alpha
IGF2	-1,285	1,18E-10	insulin-like growth factor 2 (somatomedin A)
DIXDC1	-1,289	3,46E-10	DIX domain containing 1
FRAS1	-1,297	3,82E-07	Fraser syndrome 1
ABCC5	-1,301	1,39E-13	ATP-binding cassette, sub-family C (CFTR/MRP), member 5
LMOD1	-1,315	5,82E-12	leiomodin 1 (smooth muscle)
SCRN1	-1,346	1,93E-12	secernin 1
CHST11	-1,349	9,39E-09	carbohydrate (chondroitin 4) sulfotransferase 11
SOBP	-1,360	4,68E-09	sine oculis binding protein homolog (Drosophila)
PROCA1	-1,360	9,27E-08	protein interacting with cyclin A1
RAB3B	-1,360	2,32E-07	RAB3B, member RAS oncogene family
SH3BGRL	-1,361	1,24E-09	SH3 domain binding glutamate-rich protein like
DMP1	-1,365	2,46E-06	dentin matrix acidic phosphoprotein 1
CPE	-1,366	7,80E-13	carboxypeptidase E
PSD	-1,369	7,66E-16	pleckstrin and Sec7 domain containing
GRB14	-1,370	3,15E-14	growth factor receptor-bound protein 14
XAF1	-1,377	3,22E-14	XIAP associated factor 1
USP18	-1,377	2,49E-14	ubiquitin specific peptidase 18
GPR17	-1,380	5,07E-12	G protein-coupled receptor 17
TENM4	-1,389	4,95E-07	teneurin transmembrane protein 4
CYP2E1	-1,392	3,31E-09	cytochrome P450, family 2, subfamily E, polypeptide 1
PDZRN3	-1,395	7,96E-17	PDZ domain containing ring finger 3
S100B	-1,396	8,57E-10	S100 calcium binding protein B
ESM1	-1,396	8,64E-14	endothelial cell-specific molecule 1
AGTR1	-1,402	3,30E-09	angiotensin II receptor, type 1
JUN	-1,406	1,09E-17	jun proto-oncogene
WNT5A	-1,412	2,32E-11	wingless-type MMTV integration site family, member 5A
HMCN2	-1,437	2,35E-15	hemicentin 2
CD36	-1,438	1,88E-10	CD36 molecule (thrombospondin receptor)
ISOC2	-1,448	5,03E-10	isochorismatase domain containing 2
CSPG4	-1,461	1,03E-15	chondroitin sulfate proteoglycan 4
Mxra7	-1,477	4,23E-14	matrix-remodelling associated 7
ANKRD24	-1,485	1,32E-16	ankyrin repeat domain 24
Cd59a	-1,498	1,14E-14	CD59a antigen
NQO1	-1,511	5,25E-16	NAD(P)H dehydrogenase, quinone 1
ISG15	-1,526	8,13E-16	ISG15 ubiquitin-like modifier
ADAM33	-1,540	1,32E-15	ADAM metallopeptidase domain 33
CLEC3B	-1,578	4,40E-12	C-type lectin domain family 3, member B
APOBEC2	-1,587	6,09E-15	apolipoprotein B mRNA editing enzyme, catalytic polypeptide-like 2
Oasl2	-1,595	1,46E-15	2'-5' oligoadenylate synthetase-like 2
EXOC3L2	-1,608	2,78E-12	exocyst complex component 3-like 2
GAS1	-1,666	1,64E-12	growth arrest-specific 1
Trim30a/Trim30d	-1,706	1,95E-13	tripartite motif-containing 30A
NTS	-1,799	5,53E-18	neurotensin
THRSP	-1,809	4,09E-15	thyroid hormone responsive
ARL4D	-1,852	2,20E-13	ADP-ribosylation factor-like 4D
RTP4	-1,912	7,81E-16	receptor (chemosensory) transporter protein 4
PTN	-1,916	1,11E-14	pleiotrophin
OAS2	-2,001	5,05E-17	2'-5'-oligoadenylate synthetase 2, 69/71kDa
PLIN1	-2,016	6,99E-10	perilipin 1
PLCD3	-2,092	7,40E-13	phospholipase C, delta 3
Anp32a	-2,131	1,03E-12	acidic (leucine-rich) nuclear phosphoprotein 32 family, member A
FABP4	-2,397	5,26E-21	fatty acid binding protein 4, adipocyte
CLDN4	-2,480	2,54E-12	claudin 4
CA3	-3,181	1,45E-18	carbonic anhydrase III, muscle specific
ADIPOQ	-3,691	6,08E-19	adiponectin, C1Q and collagen domain containing
CFD	-4,245	3,90E-23	complement factor D (adipsin)

## Sheet: comparison Mut vs WT d7
Symbol	Log Ratio	p-value	Entrez Gene Name
SLC2A5	1,520	6,73E-14	solute carrier family 2 (facilitated glucose/fructose transporter), member 5
KRT23	1,502	2,88E-12	keratin 23 (histone deacetylase inducible)
BEST2	1,450	2,44E-14	bestrophin 2
Gm3579	1,397	1,05E-17	predicted gene 3579
MMP3	1,396	2,53E-13	matrix metallopeptidase 3 (stromelysin 1, progelatinase)
CAMK2B	1,284	1,51E-13	calcium/calmodulin-dependent protein kinase II beta
LOC238440	1,142	5,03E-07	Ig heavy chain V region
SLC3A1	-1,007	1,66E-13	solute carrier family 3 (amino acid transporter heavy chain), member 1
LENG1	-1,026	1,09E-12	leukocyte receptor cluster (LRC) member 1
IL1B	-1,220	3,39E-10	interleukin 1, beta
1810009N02Rik	-1,543	2,02E-06	RIKEN cDNA 1810009N02 gene
CA3	-1,706	1,27E-14	carbonic anhydrase III, muscle specific
ADIPOQ	-1,769	3,52E-14	adiponectin, C1Q and collagen domain containing
HP	-2,123	6,55E-17	haptoglobin
SLPI	-2,289	1,01E-20	secretory leukocyte peptidase inhibitor
IGHG1	-2,312	9,99E-18	immunoglobulin heavy constant gamma 1 (G1m marker)
CFD	-2,595	1,51E-21	complement factor D (adipsin)
IGHM	-3,249	3,07E-20	immunoglobulin heavy constant mu
